# Supplementary material for: The Genome-Wide EMS Mutagenesis Bias Correlates With Sequence Context and Chromatin Structure in Rice
Source: Front Plant Sci. 2021 Mar 24;12:579675. doi: 10.3389/fpls.2021.579675 (PMC8025102; doi:10.3389/fpls.2021.579675)
Supplement: Supplementary Table 1 — List of the identified genome-wide 17,397 ethyl methanesulfonate-induced single nucleotide polymorphic sites. [file Table_1.XLSX]

## Sheet: Table S1
Supplementary Table 1. List of the identified genome-wide 17,397 EMS-induced SNPs.
Ref, reference genotype; Alt, altered genotype; SNP index, mutation rate in test mutant; Allele index, ratio of reads supporting reference genotype in background mutants; ED, Eucledian distance between the test mutant and background mutants.
Chromosome	Locus	Ref	Alt	SNP index	Allele index	ED	Mutant	Region/Gene	Effect
Chr1	38523	T	C	0.6875	0.9984	0.97	S117	LOC_Os01g01080	splicing_site
Chr1	40296	G	A	0.5333	0.987	0.7358	HT-5875	LOC_Os01g01080	intron
Chr1	97978	C	T	0.5319	0.9943	0.7442	H5668	LOC_Os01g01200	intron
Chr1	99830	C	T	0.5294	0.9969	0.7443	HT5084	LOC_Os01g01210	intron
Chr1	106485	T	C	0.5455	0.8886	0.6139	HT5689	LOC_Os01g01230	NS
Chr1	124935	G	A	0.7273	0.9963	1.0233	H3476	LOC_Os01g01260	S
Chr1	157648	G	T	0.6207	0.9965	0.8729	H6763	LOC_Os01g01312	downstream
Chr1	190301	G	A	0.7273	0.8127	0.7637	HT5533	LOC_Os01g01369	5'-UTR
Chr1	195778	C	T	0.5957	0.9936	0.8334	HT8592	LOC_Os01g01380	3'-UTR
Chr1	210320	C	T	0.7143	0.9942	1.002	HT-659	LOC_Os01g01420	NS
Chr1	233419	C	T	0.3636	0.9599	0.4575	H6231W	LOC_Os01g01460	upstream
Chr1	244431	C	T	0.5	0.9949	0.6999	H80	LOC_Os01g01470	downstream
Chr1	307539	C	T	0.5333	0.9953	0.7476	HT16856	LOC_Os01g01610	intron
Chr1	384720	C	T	0.6667	0.9974	0.9392	HT-659	LOC_Os01g01720	NS
Chr1	447410	C	T	0.5957	0.999	0.841	HT-659	LOC_Os01g01830	S
Chr1	482779	C	T	0.5435	0.9955	0.7623	HT5689	LOC_Os01g01880	S
Chr1	494715	C	T	0.7	0.9952	0.9832	H80	LOC_Os01g01900	upstream
Chr1	621395	G	A	0.5	0.9339	0.6136	HT16600	LOC_Os01g02130	NS
Chr1	651522	T	A	0.7895	0.9886	1.1004	HT16843	LOC_Os01g02200	NS
Chr1	722077	G	C	0.5862	0.9977	0.8258	S56	LOC_Os01g02290	intron
Chr1	784588	C	A	0.617	0.9896	0.8579	HT8592	LOC_Os01g02420	downstream
Chr1	786535	C	T	0.6087	0.9994	0.86	H117	LOC_Os01g02430	S
Chr1	803652	G	A	0.575	0.9947	0.8057	HM2-S55	LOC_Os01g02480	downstream
Chr1	810233	C	T	0.7143	0.9956	1.004	HT16856	LOC_Os01g02500	downstream
Chr1	909629	G	A	0.5	0.8621	0.5121	HT5084	LOC_Os01g02670	intron
Chr1	918027	C	T	0.7188	0.9964	1.0114	H164	LOC_Os01g02690	intron
Chr1	947083	C	T	0.6667	0.9202	0.83	HT5533	LOC_Os01g02740	intron
Chr1	951597	T	A	0.5357	0.9982	0.755	HT5533	LOC_Os01g02740	NS
Chr1	1054401	A	T	0.6207	0.9994	0.877	HT5533	LOC_Os01g02890	downstream
Chr1	1143662	C	T	0.5185	0.9978	0.7302	H117	LOC_Os01g03010	S
Chr1	1188389	C	T	0.6667	0.9943	0.9348	H1697	LOC_Os01g03100	S
Chr1	1204379	C	T	0.5714	0.9942	0.7999	H1500	LOC_Os01g03110	upstream
Chr1	1249830	C	A	0.8182	0.9966	1.1523	H164	LOC_Os01g03180	upstream
Chr1	1255232	C	T	0.697	0.9821	0.9604	HT16843	LOC_Os01g03190	NS
Chr1	1316118	G	T	0.641	0.9977	0.9033	H6394	LOC_Os01g03260	NS
Chr1	1318780	C	T	0.6	0.9978	0.8454	HT8592	LOC_Os01g03260	NS
Chr1	1323926	A	C	0.5263	0.8223	0.493	H6394		intergenic
Chr1	1333316	A	T	0.6053	0.9961	0.8505	HT-659	LOC_Os01g03280	upstream
Chr1	1377713	C	T	0.6316	0.9952	0.8864	HT-659	LOC_Os01g03420	upstream
Chr1	1383905	T	A	0.8125	0.9949	1.1418	HT-659	LOC_Os01g03440	NS
Chr1	1392287	C	T	0.625	0.9965	0.8789	H117	LOC_Os01g03452	S
Chr1	1394347	G	T	0.5294	0.9558	0.6862	HT8592	LOC_Os01g03452	NS
Chr1	1394360	G	A	0.5882	0.9494	0.7603	HT8592	LOC_Os01g03452	S
Chr1	1394362	C	T	0.5882	0.9525	0.7647	HT8592	LOC_Os01g03452	NS
Chr1	1394620	A	G	0.4	0.9428	0.4848	HT5533	LOC_Os01g03452	downstream
Chr1	1394622	C	G	0.3636	0.9745	0.4781	HT5533	LOC_Os01g03452	downstream
Chr1	1413174	C	A	0.5	0.9974	0.7034	H174	LOC_Os01g03500	upstream
Chr1	1420279	C	T	0.5682	0.9781	0.7726	HT8592	LOC_Os01g03510	upstream
Chr1	1436873	G	A	0.6	0.9905	0.8351	HT5084	LOC_Os01g03530	upstream
Chr1	1439987	A	G	0.5455	0.9055	0.6378	HT8549	LOC_Os01g03549	intron
Chr1	1464028	C	T	0.7222	0.9916	1.0095	HE-45		intergenic
Chr1	1475366	C	T	0.8	0.9964	1.1263	HT13984	LOC_Os01g03610	NS
Chr1	1562904	C	T	0.7059	0.9964	0.9932	HT16843	LOC_Os01g03740	intron
Chr1	1612295	G	A	0.5714	0.978	0.777	HT5533	LOC_Os01g03830	NS
Chr1	1737748	C	T	0.6111	0.9971	0.8601	H3476	LOC_Os01g04005	5'-UTR
Chr1	1792436	C	T	0.6	0.9834	0.8251	H6231W	LOC_Os01g04110	upstream
Chr1	1802709	C	T	0.625	0.9897	0.8693	HT13984	LOC_Os01g04120	NS
Chr1	1828597	T	A	0.6	0.965	0.799	H6231W	LOC_Os01g04150	NS
Chr1	1868229	G	T	0.6296	0.9942	0.8822	H1697	LOC_Os01g04230	NS
Chr1	1881574	T	C	0.5625	0.9493	0.7238	S44	LOC_Os01g04250	downstream
Chr1	1881613	A	C	0.6923	0.947	0.9041	S44	LOC_Os01g04250	downstream
Chr1	1902184	C	T	0.6296	0.9969	0.886	H3112	LOC_Os01g04280	upstream
Chr1	1920443	G	A	0.5294	0.8986	0.6053	HT16856	LOC_Os01g04310	upstream
Chr1	1920464	C	T	0.5	0.9162	0.5886	H3476	LOC_Os01g04310	upstream
Chr1	1923233	C	T	0.5	0.9545	0.6428	H1500	LOC_Os01g04310	upstream
Chr1	1929290	G	A	0.8333	0.8991	1.0358	HT5533	LOC_Os01g04324	S
Chr1	1935011	A	T	0.5	0.8941	0.5573	HT5084	LOC_Os01g04340	3'-UTR
Chr1	1948088	T	G	0.5385	0.9151	0.6415	HT10690	LOC_Os01g04370	downstream
Chr1	1977075	C	T	0.5714	0.9939	0.7995	HT16843	LOC_Os01g04440	S
Chr1	1977295	C	T	0.5385	0.9968	0.757	H80	LOC_Os01g04440	downstream
Chr1	1999028	A	T	0.5294	0.8679	0.5619	HT16327	LOC_Os01g04490	NS
Chr1	2016139	C	T	0.6	0.9965	0.8436	HT16843	LOC_Os01g04520	intron
Chr1	2033851	C	A	0.5556	0.9203	0.673	HT8592	LOC_Os01g04550	upstream
Chr1	2033852	G	A	0.5294	0.9209	0.6368	HT8592	LOC_Os01g04550	upstream
Chr1	2049170	C	T	0.6667	0.9963	0.9376	HT10690	LOC_Os01g04570	5'-UTR
Chr1	2084844	C	T	0.6	0.9987	0.8467	HT8592	LOC_Os01g04650	3'-UTR
Chr1	2101542	C	T	0.575	0.9969	0.8088	DUO	LOC_Os01g04660	downstream
Chr1	2162618	C	T	0.5	0.9962	0.7017	H164	LOC_Os01g04760	downstream
Chr1	2176263	C	T	0.5882	0.9989	0.8303	HT8592		intergenic
Chr1	2297577	C	T	0.6087	0.9974	0.8572	HT-3205	LOC_Os01g04950	S
Chr1	2308882	A	G	0.5349	0.9952	0.7497	H6394		intergenic
Chr1	2316669	C	T	0.5882	0.9963	0.8266	H80		intergenic
Chr1	2360039	G	A	0.5806	0.9508	0.7515	H5524	LOC_Os01g05010	intron
Chr1	2361451	C	T	0.56	0.9988	0.7903	HT16843	LOC_Os01g05010	downstream
Chr1	2390862	A	C	0.5833	0.8583	0.6245	S61	LOC_Os01g05090	upstream
Chr1	2410153	A	G	0.6	0.8541	0.6422	H174	LOC_Os01g05140	downstream
Chr1	2410326	C	T	0.5	0.8483	0.4926	HT8592	LOC_Os01g05140	downstream
Chr1	2414550	G	A	0.5769	0.9988	0.8142	HT-3205	LOC_Os01g05150	NS
Chr1	2469844	A	G	0.5	0.9236	0.5991	H1500		intergenic
Chr1	2476533	C	T	0.5455	0.9987	0.7696	HT8592	LOC_Os01g05250	downstream
Chr1	2500976	G	C	0.3077	0.8516	0.2253	S61	LOC_Os01g05310	3'-UTR
Chr1	2510898	G	A	0.5	0.8372	0.4769	DUO	LOC_Os01g05320	upstream
Chr1	2601600	C	T	0.5429	0.9959	0.762	HT-659	LOC_Os01g05500	NS
Chr1	2678769	C	T	0.5758	0.9976	0.8109	HT16843		intergenic
Chr1	2721778	G	A	0.5325	0.9975	0.7495	H164	LOC_Os01g05694	upstream
Chr1	2733723	C	T	0.5455	0.9398	0.6863	H1500	LOC_Os01g05720	downstream
Chr1	2734597	C	A	0.6	0.8242	0.5999	H117	LOC_Os01g05730	downstream
Chr1	2734633	A	G	0.8333	0.9211	1.0669	HT8549	LOC_Os01g05730	downstream
Chr1	2734821	A	G	0.5455	0.9953	0.7648	HT5533	LOC_Os01g05730	downstream
Chr1	2734824	G	A	0.5455	0.9696	0.7285	HT5533	LOC_Os01g05730	downstream
Chr1	2738579	C	G	0.6667	0.8333	0.7071	HT3765	LOC_Os01g05730	upstream
Chr1	2759532	G	C	0.6	0.901	0.7085	HT5533	LOC_Os01g05780	intron
Chr1	2772133	C	T	0.575	0.999	0.8118	H470	LOC_Os01g05800	intron
Chr1	2818132	C	T	0.5714	0.984	0.7855	H164	LOC_Os01g05890	NS
Chr1	2838094	G	A	0.7857	0.9436	1.0314	HT5533	LOC_Os01g05900	intron
Chr1	2838111	C	T	0.7692	0.9581	1.0286	HT5533	LOC_Os01g05900	intron
Chr1	2838145	C	G	0.8	0.9912	1.1189	HT5533	LOC_Os01g05900	intron
Chr1	2908888	A	G	0.5	0.8819	0.5401	H1500	LOC_Os01g06090	upstream
Chr1	2908900	C	T	0.5833	0.914	0.7033	HT16327	LOC_Os01g06090	upstream
Chr1	2997032	C	T	0.5333	0.9112	0.6286	H339	LOC_Os01g06300	NS
Chr1	3138526	C	T	0.5435	0.9961	0.7631	HT8549	LOC_Os01g06660	intron
Chr1	3164311	C	T	0.5833	0.9558	0.7624	HM2-S55	LOC_Os01g06700	S
Chr1	3295393	T	A	0.8	0.8791	0.9604	HT5533	LOC_Os01g06970	downstream
Chr1	3295406	A	G	0.6154	0.9044	0.7351	HT5533	LOC_Os01g06970	downstream
Chr1	3380874	C	T	0.6429	0.9976	0.9058	HT10690	LOC_Os01g07160	S
Chr1	3403677	T	A	0.6429	0.8816	0.7418	HT5533	LOC_Os01g07212	intron
Chr1	3405483	G	C	0.5833	0.9579	0.7654	HT8592	LOC_Os01g07212	intron
Chr1	3408567	C	T	0.7143	0.9984	1.0079	HT16843	LOC_Os01g07212	downstream
Chr1	3416317	C	T	0.8571	1	1.2121	HT16843	LOC_Os01g07240	upstream
Chr1	3423419	G	T	0.5429	0.9969	0.7634	SZ-HH	LOC_Os01g07250	NS
Chr1	3429019	C	T	0.7	0.9938	0.9812	HT16843	LOC_Os01g07260	intron
Chr1	3432694	C	T	0.6923	0.9978	0.9759	HT-49	LOC_Os01g07280	S
Chr1	3435257	A	T	0.4667	0.8844	0.4965	H6394	LOC_Os01g07280	intron
Chr1	3464443	G	A	0.5	0.9945	0.6993	HT8549	LOC_Os01g07330	5'-UTR
Chr1	3477943	C	A	0.5349	0.9991	0.7552	H5668	LOC_Os01g07360	downstream
Chr1	3480235	A	G	0.5577	0.9958	0.7828	H164	LOC_Os01g07370	NS
Chr1	3487489	G	C	0.5	0.8722	0.5264	DUO	LOC_Os01g07370	downstream
Chr1	3490211	A	G	0.5909	0.9858	0.8156	H6231W	LOC_Os01g07376	intron
Chr1	3494334	C	T	0.5	0.9707	0.6657	HM2-S55	LOC_Os01g07382	intron
Chr1	3536788	C	A	0.5	0.9961	0.7016	H6394	LOC_Os01g07460	downstream
Chr1	3544047	A	T	0.5714	0.9418	0.7258	HE-45	LOC_Os01g07470	downstream
Chr1	3549125	C	A	0.7059	0.9959	0.9925	HT8592	LOC_Os01g07480	downstream
Chr1	3574949	C	A	0.6	0.9824	0.8236	S117	LOC_Os01g07490	downstream
Chr1	3593736	T	G	0.5455	0.9331	0.6768	H80	LOC_Os01g07520	intron
Chr1	3600551	C	T	0.8889	0.9994	1.2562	H80	LOC_Os01g07530	intron
Chr1	3677608	T	C	0.6154	0.9961	0.8648	H80	LOC_Os01g07640	intron
Chr1	3716324	C	T	0.6111	0.9986	0.8622	HT8592	LOC_Os01g07740	intron
Chr1	3729342	C	T	0.5455	0.9904	0.7579	H6231W	LOC_Os01g07760	upstream
Chr1	3737744	A	G	0.4839	0.9885	0.6681	HT-5875	LOC_Os01g07780	downstream
Chr1	3764514	G	C	0.3333	0.9398	0.3862	H6231S	LOC_Os01g07840	upstream
Chr1	3765930	G	T	0.5	0.9918	0.6955	HT13984	LOC_Os01g07840	intron
Chr1	3769357	A	G	0.5263	0.8822	0.5777	H164	LOC_Os01g07840	intron
Chr1	3793814	C	A	0.6	0.9477	0.7746	HT8549		intergenic
Chr1	3797305	C	A	0.5263	0.9965	0.7394	HT13984		intergenic
Chr1	3839968	C	A	0.566	0.9938	0.7917	HT8549	LOC_Os01g07940	upstream
Chr1	3879510	G	A	0.5152	0.9908	0.7156	HT5533	LOC_Os01g08020	S
Chr1	3879522	T	C	0.5333	0.9875	0.7365	HT5533	LOC_Os01g08020	S
Chr1	3879564	T	C	0.6364	0.9963	0.8948	HT5533	LOC_Os01g08020	S
Chr1	3906187	C	T	0.5	0.9052	0.573	HT16856	LOC_Os01g08070	S
Chr1	3959843	G	A	0.6364	0.9937	0.8911	H117	LOC_Os01g08170	NS
Chr1	4003479	C	T	0.5758	0.9958	0.8084	HM2-S55	LOC_Os01g08220	downstream
Chr1	4027530	T	C	0.7188	0.9963	1.0113	H6763	LOC_Os01g08250	NS
Chr1	4043285	C	T	0.9	0.9962	1.2674	HT-49		intergenic
Chr1	4043324	C	T	0.9091	0.9968	1.2811	HT-49		intergenic
Chr1	4043326	C	T	0.9091	0.9968	1.2811	HT-49		intergenic
Chr1	4057314	T	A	0.5909	0.9917	0.8239	HT8592	LOC_Os01g08270	intron
Chr1	4082078	C	T	0.5714	0.9967	0.8034	H117	LOC_Os01g08330	NS
Chr1	4091912	A	C	0.8235	0.9977	1.1614	HT-49	LOC_Os01g08340	intron
Chr1	4369035	C	T	0.5263	0.9347	0.652	HT5533	LOC_Os01g08740	intron
Chr1	4369036	A	T	0.5263	0.9351	0.6525	HT5533	LOC_Os01g08740	intron
Chr1	4419593	C	A	0.6429	0.918	0.7932	HT10690	LOC_Os01g08800	upstream
Chr1	4420041	C	T	0.6875	0.999	0.9709	HT16843	LOC_Os01g08800	upstream
Chr1	4433540	G	T	0.6154	0.916	0.7515	H6394	LOC_Os01g08820	NS
Chr1	4446140	C	T	0.6216	0.9955	0.8727	HT16843	LOC_Os01g08850	intron
Chr1	4479773	G	A	0.5	0.9344	0.6143	HT-659	LOC_Os01g08890	intron
Chr1	4482027	T	C	0.4	0.9769	0.533	H174	LOC_Os01g08890	intron
Chr1	4482321	A	G	0.4	0.9231	0.4569	H6231W	LOC_Os01g08890	intron
Chr1	4537409	C	T	0.7241	0.9949	1.0168	HT8592	LOC_Os01g09020	intron
Chr1	4555008	A	G	0.5455	0.866	0.5819	H339	LOC_Os01g09050	upstream
Chr1	4555242	C	T	0.5	0.8451	0.488	HT13291	LOC_Os01g09050	upstream
Chr1	4575747	A	G	0.5833	0.9169	0.7074	HT16658	LOC_Os01g09110	S
Chr1	4602333	C	T	0.5455	0.9605	0.7156	HM2-S55	LOC_Os01g09160	NS
Chr1	4641732	G	A	0.5385	0.9195	0.6477	HT5533	LOC_Os01g09206	downstream
Chr1	4708904	G	A	0.75	0.9967	1.056	H1697		intergenic
Chr1	4759910	T	C	0.6	0.9905	0.8351	H6763	LOC_Os01g09350	downstream
Chr1	4763514	T	C	0.7037	0.984	0.9726	H6231W	LOC_Os01g09370	intron
Chr1	4776023	T	G	0.6111	0.9967	0.8596	H117	LOC_Os01g09384	NS
Chr1	4798906	G	T	0.5588	0.9923	0.7794	H3112	LOC_Os01g09420	upstream
Chr1	4887919	G	T	0.5714	0.9957	0.802	H470	LOC_Os01g09550	upstream
Chr1	4928781	G	A	0.6364	0.8297	0.6592	HT-3205		intergenic
Chr1	4986438	G	A	0.5	0.9946	0.6995	S56	LOC_Os01g09670	downstream
Chr1	4989387	A	T	0.5	0.9628	0.6545	HT-49	LOC_Os01g09680	upstream
Chr1	5003685	C	T	0.6875	0.9959	0.9665	HM2-S55	LOC_Os01g09700	intron
Chr1	5011413	C	T	0.5	0.9983	0.7047	HE-45	LOC_Os01g09710	intron
Chr1	5053606	C	T	0.6957	0.9989	0.9823	HT-49	LOC_Os01g09790	S
Chr1	5062867	C	T	0.5833	0.9963	0.8197	H5668	LOC_Os01g09800	intron
Chr1	5122548	C	T	0.5714	0.9952	0.8013	HT16334		intergenic
Chr1	5283665	C	G	0.3636	0.9377	0.4261	H6231S	LOC_Os01g10120	downstream
Chr1	5314555	C	T	0.6667	0.9941	0.9345	HT-659	LOC_Os01g10140	intron
Chr1	5384357	C	T	0.6154	0.9938	0.8615	HT13984	LOC_Os01g10230	NS
Chr1	5384840	G	A	0.6579	0.9922	0.9194	H5524	LOC_Os01g10230	3'-UTR
Chr1	5429274	G	A	0.8148	0.9989	1.1507	HT16843	LOC_Os01g10320	S
Chr1	5463159	G	A	0.5385	0.9721	0.7221	HT16658	LOC_Os01g10380	upstream
Chr1	5467076	C	T	0.6	0.8681	0.662	H3476	LOC_Os01g10380	S
Chr1	5470975	C	G	0.5	0.9549	0.6433	HT9414	LOC_Os01g10390	NS
Chr1	5486718	A	G	0.6	0.9236	0.7405	HT5689	LOC_Os01g10410	intron
Chr1	5568256	C	T	0.7333	0.9851	1.016	HT16327	LOC_Os01g10504	S
Chr1	5602861	G	A	0.5333	0.9428	0.6733	HT16856	LOC_Os01g10550	downstream
Chr1	5608570	G	A	0.6842	0.988	0.9506	HT8592		intergenic
Chr1	5616595	G	A	0.6471	0.9956	0.9089	HT16843	LOC_Os01g10560	NS
Chr1	5640670	C	T	0.48	0.9993	0.6778	H117	LOC_Os01g10580	intron
Chr1	5675018	G	A	0.625	0.9493	0.8122	HT8592	LOC_Os01g10630	downstream
Chr1	5718014	G	A	0.5385	0.9014	0.6221	S44	LOC_Os01g10690	downstream
Chr1	5753111	C	T	0.5135	0.9966	0.7214	HT8592	LOC_Os01g10750	upstream
Chr1	5758595	G	A	0.5385	0.9942	0.7534	HT5084	LOC_Os01g10770	S
Chr1	5804490	C	T	0.7778	0.9946	1.0923	HT16856		intergenic
Chr1	5849525	T	A	0.619	0.9929	0.8654	DUO	LOC_Os01g10970	downstream
Chr1	5849608	G	A	0.5435	0.9979	0.7657	HT5084	LOC_Os01g10970	downstream
Chr1	5878384	G	A	0.6444	0.9965	0.9064	HT10690	LOC_Os01g11010	upstream
Chr1	5914324	G	A	0.5273	0.9967	0.741	HT10690	LOC_Os01g11070	NS
Chr1	5925460	A	C	0.5833	0.9719	0.7852	H174	LOC_Os01g11110	intron
Chr1	5982096	G	T	0.6207	0.993	0.8679	HT3765	LOC_Os01g11160	downstream
Chr1	5989894	C	T	0.6	0.9989	0.847	HT13984	LOC_Os01g11170	upstream
Chr1	6000862	C	T	0.5493	0.9958	0.7709	H5668	LOC_Os01g11200	NS
Chr1	6022764	C	T	0.6	0.9965	0.8436	H470	LOC_Os01g11250	upstream
Chr1	6031797	G	T	0.6579	0.9961	0.9249	S117	LOC_Os01g11270	NS
Chr1	6033434	A	T	0.6071	1	0.8586	SZ-HH	LOC_Os01g11270	upstream
Chr1	6041891	C	T	0.6364	0.9959	0.8942	HT16843	LOC_Os01g11280	upstream
Chr1	6067190	G	A	0.625	0.8926	0.732	HT8592	LOC_Os01g11320	upstream
Chr1	6067206	C	T	0.6667	0.8612	0.7466	HT8592	LOC_Os01g11320	upstream
Chr1	6102569	C	T	0.7586	0.991	1.0601	HE-45		intergenic
Chr1	6184285	C	T	0.6667	0.9969	0.9385	HT-659	LOC_Os01g11470	downstream
Chr1	6206831	A	G	0.5294	0.8464	0.5315	H5668		intergenic
Chr1	6211461	C	T	0.72	0.8462	0.8007	H3476		intergenic
Chr1	6217117	C	T	0.7	0.9919	0.9785	HT16843		intergenic
Chr1	6230232	T	A	0.5366	0.9986	0.7569	H164		intergenic
Chr1	6233063	A	T	0.56	0.9789	0.7621	H1500		intergenic
Chr1	6258568	A	T	0.6	0.893	0.6972	S61	LOC_Os01g11590	downstream
Chr1	6270907	C	T	0.6364	0.9972	0.896	HT-659	LOC_Os01g11620	downstream
Chr1	6279400	C	T	0.8125	0.9964	1.144	HT-659	LOC_Os01g11650	S
Chr1	6286604	C	T	0.5833	0.9985	0.8228	HT8592	LOC_Os01g11650	upstream
Chr1	6324754	G	T	0.6429	0.9968	0.9047	H6763	LOC_Os01g11710	downstream
Chr1	6335256	T	C	0.5455	0.9959	0.7657	HT-17382	LOC_Os01g11720	upstream
Chr1	6393300	C	T	0.6786	0.9967	0.955	HT16843	LOC_Os01g11810	downstream
Chr1	6432036	G	A	0.6044	0.9958	0.8488	HT8592	LOC_Os01g11880	upstream
Chr1	6440999	C	T	0.5625	0.9962	0.7901	HT13984		intergenic
Chr1	6547487	G	A	0.6875	0.9962	0.9669	H5524	LOC_Os01g12040	S
Chr1	6550413	G	C	0.5	0.899	0.5643	HT9414	LOC_Os01g12040	intron
Chr1	6550422	A	G	0.6471	0.8819	0.7481	HT9414	LOC_Os01g12040	intron
Chr1	6589194	C	T	0.5185	0.9966	0.7285	HT8592	LOC_Os01g12090	downstream
Chr1	6601723	C	T	0.7391	0.9863	1.0259	H5524		intergenic
Chr1	6611208	T	C	0.5714	0.9967	0.8034	H470	LOC_Os01g12130	downstream
Chr1	6625332	C	T	0.5455	0.9949	0.7642	HT13984	LOC_Os01g12160	3'-UTR
Chr1	6629762	C	T	0.6	0.9927	0.8382	HT13291	LOC_Os01g12160	NS
Chr1	6663146	C	G	0.5	0.9612	0.6522	HT10690	LOC_Os01g12210	upstream
Chr1	6663414	C	T	0.75	0.9972	1.0567	HT-17382	LOC_Os01g12210	upstream
Chr1	6695016	C	T	0.5938	0.9966	0.835	HM2-S55	LOC_Os01g12250	intron
Chr1	6723974	G	A	0.6667	0.9926	0.9324	WP-3	LOC_Os01g12310	downstream
Chr1	6748630	C	T	0.5385	0.9959	0.7558	HT-3205	LOC_Os01g12350	S
Chr1	6756702	C	T	0.5962	0.9957	0.8371	H5668	LOC_Os01g12360	NS
Chr1	6829336	A	C	0.7	0.8746	0.8126	H1500	LOC_Os01g12460	downstream
Chr1	6862298	C	T	0.6667	0.9901	0.9289	HT16843	LOC_Os01g12490	upstream
Chr1	6870572	A	G	0.6061	0.9743	0.8208	HM2-S55		intergenic
Chr1	6920255	C	T	0.6944	0.9961	0.9765	HT8592	LOC_Os01g12580	downstream
Chr1	6942869	T	A	0.5667	0.9936	0.7924	HT16843	LOC_Os01g12610	downstream
Chr1	7012691	A	C	0.5455	0.8621	0.5764	HT10690	LOC_Os01g12690	upstream
Chr1	7082554	C	T	0.5789	0.9949	0.8115	HT-3205	LOC_Os01g12790	NS
Chr1	7083742	T	A	0.5536	0.9978	0.7798	H5524	LOC_Os01g12790	NS
Chr1	7095044	A	T	0.6	0.9979	0.8456	HT-49	LOC_Os01g12810	3'-UTR
Chr1	7187829	G	A	0.8182	0.9611	1.1021	HM2-S55	LOC_Os01g12940	intron
Chr1	7187863	G	T	0.9	0.956	1.2106	HM2-S55	LOC_Os01g12940	intron
Chr1	7202946	C	T	0.6957	0.9939	0.9752	HT16843	LOC_Os01g12950	intron
Chr1	7224606	G	A	0.5938	0.9952	0.833	HM2-S55	LOC_Os01g13000	NS
Chr1	7275570	G	A	0.4762	0.9491	0.6015	HT16658	LOC_Os01g13060	upstream
Chr1	7305317	A	G	0.5714	0.9217	0.6973	HT10690	LOC_Os01g13130	downstream
Chr1	7305375	G	C	0.5484	0.9284	0.6743	HT10690	LOC_Os01g13130	downstream
Chr1	7362564	A	G	0.6364	0.9913	0.8877	HT5689	LOC_Os01g13210	downstream
Chr1	7369612	T	C	0.5385	0.8497	0.549	H1500	LOC_Os01g13229	downstream
Chr1	7391029	G	T	0.8	0.8382	0.9026	H6763	LOC_Os01g13260	intron
Chr1	7404022	C	T	0.551	0.9969	0.7748	HT5689	LOC_Os01g13270	NS
Chr1	7475431	C	T	0.64	0.9967	0.9004	HT16843	LOC_Os01g13420	downstream
Chr1	7499196	G	A	0.5238	0.9942	0.7326	H5524	LOC_Os01g13460	upstream
Chr1	7531514	C	T	0.6047	0.9945	0.8474	HT13984	LOC_Os01g13500	downstream
Chr1	7577002	C	T	0.5926	0.9962	0.8327	HT-659	LOC_Os01g13540	downstream
Chr1	7586065	C	T	0.6429	0.994	0.9007	HM2-S55	LOC_Os01g13560	upstream
Chr1	7656458	C	T	0.6364	0.9985	0.8979	HT-17382	LOC_Os01g13660	splicing_site
Chr1	7667372	T	G	0.5556	0.9736	0.7484	S56	LOC_Os01g13690	NS
Chr1	7667585	C	T	0.5	0.9962	0.7017	DUO	LOC_Os01g13690	NS
Chr1	7703918	C	T	0.5	0.9577	0.6473	S44		intergenic
Chr1	7711846	G	A	0.4286	1	0.6061	HT5533	LOC_Os01g13760	upstream
Chr1	7711854	G	A	0.4615	1	0.6527	HT5533	LOC_Os01g13760	upstream
Chr1	7760058	C	T	0.4667	0.9935	0.6508	H6231S	LOC_Os01g13830	S
Chr1	7813984	C	T	0.6	0.9963	0.8433	HT16843		intergenic
Chr1	7828624	C	T	0.7	0.9089	0.8611	H164	LOC_Os01g13970	S
Chr1	7860323	T	C	0.5	0.9842	0.6848	HM2-S55	LOC_Os01g14030	downstream
Chr1	7970870	C	T	0.6923	0.9972	0.9751	HT8592	LOC_Os01g14210	downstream
Chr1	7999913	C	T	0.5238	0.997	0.7365	HT13984	LOC_Os01g14270	intron
Chr1	8023190	A	T	0.5333	0.9596	0.6971	HT5533	LOC_Os01g14320	downstream
Chr1	8058503	G	T	0.5897	0.9949	0.8267	H7208	LOC_Os01g14370	downstream
Chr1	8064258	C	G	0.75	0.9891	1.0452	HT16554	LOC_Os01g14410	downstream
Chr1	8076267	A	T	0.5217	0.9829	0.7136	H7208		intergenic
Chr1	8099832	T	A	0.5455	0.9944	0.7635	H3476	LOC_Os01g14450	downstream
Chr1	8100024	C	T	0.6	0.9974	0.8449	HT8592	LOC_Os01g14450	downstream
Chr1	8146857	C	G	0.619	0.9983	0.873	HT8592	LOC_Os01g14530	intron
Chr1	8260319	G	A	0.5294	0.9611	0.6937	WP-3	LOC_Os01g14770	intron
Chr1	8303470	G	A	0.7778	0.9892	1.0847	SZ-HH	LOC_Os01g14840	downstream
Chr1	8329500	G	A	0.6667	0.9912	0.9304	HT5084	LOC_Os01g14860	upstream
Chr1	8333568	T	C	0.5312	0.9933	0.7418	H3112	LOC_Os01g14860	3'-UTR
Chr1	8362719	G	A	0.7	0.9941	0.9816	HT5689	LOC_Os01g14920	downstream
Chr1	8380169	G	A	0.75	0.9954	1.0542	HT-49	LOC_Os01g14940	S
Chr1	8410445	A	T	0.5909	0.9977	0.8324	H80	LOC_Os01g15000	downstream
Chr1	8411430	G	A	0.5	0.9966	0.7023	H164	LOC_Os01g15010	downstream
Chr1	8449015	G	A	0.7222	0.9941	1.013	HT16843	LOC_Os01g15039	intron
Chr1	8500978	G	A	0.6429	0.9948	0.9018	HT16843		intergenic
Chr1	8516241	C	T	0.5263	0.9979	0.7413	HT13270	LOC_Os01g15190	intron
Chr1	8582542	A	G	0.6429	0.9986	0.9072	HT-659	LOC_Os01g15330	downstream
Chr1	8586496	C	G	0.7143	0.9697	0.9673	HT8549	LOC_Os01g15340	3'-UTR
Chr1	8641734	T	C	0.6316	0.9951	0.8863	HT13270	LOC_Os01g15420	downstream
Chr1	8689671	C	T	0.5417	0.9985	0.764	H6394	LOC_Os01g15470	downstream
Chr1	8785814	C	T	0.5	0.9815	0.6809	HM2-S55	LOC_Os01g15630	upstream
Chr1	8797499	G	A	0.6471	0.9968	0.9106	DUO	LOC_Os01g15640	upstream
Chr1	8841587	G	A	0.4545	0.9075	0.5119	H470	LOC_Os01g15720	S
Chr1	8969029	C	T	0.5455	0.9423	0.6899	HT9414	LOC_Os01g15910	upstream
Chr1	8977885	T	C	0.5	0.8988	0.564	H3476	LOC_Os01g15934	intron
Chr1	8977898	C	T	0.6364	0.8764	0.7252	H7208	LOC_Os01g15934	intron
Chr1	8991309	T	A	0.6286	0.9956	0.8828	HM2-S55	LOC_Os01g15979	intron
Chr1	9045859	C	T	0.5556	0.9801	0.7576	HT13984	LOC_Os01g16060	5'-UTR
Chr1	9049055	A	T	0.5429	0.9988	0.7661	H6394	LOC_Os01g16060	upstream
Chr1	9083176	C	T	0.6667	0.9968	0.9383	H117	LOC_Os01g16110	intron
Chr1	9092190	C	T	0.6111	0.9935	0.855	H80	LOC_Os01g16124	upstream
Chr1	9116647	C	T	0.6349	0.9983	0.8955	H6394	LOC_Os01g16146	S
Chr1	9131836	C	T	0.52	0.995	0.7283	HT8592	LOC_Os01g16160	downstream
Chr1	9171427	A	T	0.5	0.9894	0.6921	HT16843	LOC_Os01g16190	downstream
Chr1	9183388	T	C	0.5122	0.995	0.7173	H6394	LOC_Os01g16220	upstream
Chr1	9198637	C	T	0.5833	1	0.8249	H164	LOC_Os01g16240	intron
Chr1	9256242	G	T	0.6471	0.9982	0.9126	HT-659	LOC_Os01g16320	intron
Chr1	9277635	T	A	0.5333	0.9937	0.7453	HT13984	LOC_Os01g16354	intron
Chr1	9286133	G	A	0.5312	0.9968	0.7467	H3476	LOC_Os01g16360	upstream
Chr1	9317643	C	T	0.5833	0.9968	0.8204	HT-659	LOC_Os01g16400	S
Chr1	9328599	G	A	0.6053	0.9959	0.8502	H117	LOC_Os01g16430	intron
Chr1	9330162	G	A	0.6486	0.9929	0.9072	HT5533	LOC_Os01g16430	upstream
Chr1	9366017	G	A	0.6842	0.8988	0.8245	HT8549	LOC_Os01g16500	S
Chr1	9369518	C	A	0.5455	0.9591	0.7136	HM2-S55	LOC_Os01g16500	upstream
Chr1	9417492	G	A	0.5333	0.9633	0.7023	HT5533	LOC_Os01g16580	downstream
Chr1	9456452	C	T	0.5417	0.9954	0.7596	HT16843	LOC_Os01g16670	NS
Chr1	9461513	G	T	0.7	0.8357	0.7576	H164		intergenic
Chr1	9475050	A	G	0.6364	0.9323	0.8043	H164		intergenic
Chr1	9492932	C	T	0.6667	0.9967	0.9382	HT16843	LOC_Os01g16714	S
Chr1	9512182	A	C	0.5385	0.9966	0.7567	HE-45	LOC_Os01g16740	upstream
Chr1	9541305	G	A	0.5833	0.8768	0.6507	HT5689	LOC_Os01g16790	S
Chr1	9555417	C	T	0.5312	0.9982	0.7487	HT16843		intergenic
Chr1	9559134	G	C	0.5455	1	0.7715	HM2-S55		intergenic
Chr1	9595585	G	A	0.5	0.8958	0.5597	HT16658		intergenic
Chr1	9612298	T	A	0.6	0.8736	0.6698	S61	LOC_Os01g16850	downstream
Chr1	9793119	C	T	0.5	1	0.7071	HT13291	LOC_Os01g17060	downstream
Chr1	9812227	C	T	0.7692	0.9976	1.0844	HT8592	LOC_Os01g17065	upstream
Chr1	9926627	G	A	0.5333	0.9298	0.6549	H174	LOC_Os01g17260	upstream
Chr1	9988920	G	A	0.5833	0.8448	0.6054	H1500	LOC_Os01g17360	upstream
Chr1	9990815	C	T	0.5455	0.9493	0.6998	SZ-HH	LOC_Os01g17360	NS
Chr1	9991442	G	A	0.5385	0.8514	0.5514	H6763	LOC_Os01g17360	NS
Chr1	9996924	G	A	0.5	0.9337	0.6133	HE-45	LOC_Os01g17360	downstream
Chr1	10001154	G	T	0.8095	0.9906	1.1315	S117	LOC_Os01g17380	NS
Chr1	10012034	C	G	0.5	0.9495	0.6357	HT16658	LOC_Os01g17402	3'-UTR
Chr1	10056807	C	T	0.5357	0.9962	0.7522	H164	LOC_Os01g17970	downstream
Chr1	10087432	G	A	0.5455	0.929	0.671	H3476	LOC_Os01g18030	upstream
Chr1	10101521	C	T	0.5789	0.9965	0.8137	HT16856	LOC_Os01g18050	intron
Chr1	10105196	A	C	0.3182	0.8887	0.2926	HT16327	LOC_Os01g18050	upstream
Chr1	10116564	G	A	0.64	0.9971	0.901	H6394	LOC_Os01g18060	intron
Chr1	10164870	C	T	0.6818	0.9937	0.9553	H470	LOC_Os01g18150	S
Chr1	10176437	C	T	0.5385	0.9507	0.6918	HM2-S55	LOC_Os01g18180	S
Chr1	10179855	A	T	0.5	0.9504	0.637	H6231W	LOC_Os01g18180	upstream
Chr1	10206092	T	A	0.5455	0.9343	0.6785	HE-45	LOC_Os01g18220	upstream
Chr1	10283622	C	T	0.6522	0.9934	0.913	HT13984	LOC_Os01g18300	S
Chr1	10332380	C	T	0.6	0.999	0.8471	HT-659	LOC_Os01g18390	downstream
Chr1	10338142	G	A	0.6	0.9047	0.7138	HT10690	LOC_Os01g18390	upstream
Chr1	10338809	C	T	0.625	0.9504	0.8137	HT-17382	LOC_Os01g18390	upstream
Chr1	10347972	A	T	0.5455	0.8771	0.5976	H1500	LOC_Os01g18410	intron
Chr1	10353796	C	T	0.566	0.9969	0.7961	H1697	LOC_Os01g18420	downstream
Chr1	10415867	C	T	0.6	0.926	0.7439	H174	LOC_Os01g18520	S
Chr1	10439393	T	C	0.4667	0.9644	0.6097	HT9414		intergenic
Chr1	10439404	G	T	0.4667	0.9688	0.6159	HT9414		intergenic
Chr1	10445042	C	T	0.6667	0.9612	0.888	H174		intergenic
Chr1	10454772	G	T	0.5714	0.9766	0.775	HT5533	LOC_Os01g18550	downstream
Chr1	10454773	G	A	0.5714	0.9977	0.8048	HT5533	LOC_Os01g18550	downstream
Chr1	10454778	G	A	0.6	0.9954	0.842	HT5533	LOC_Os01g18550	downstream
Chr1	10454790	C	T	0.6	0.986	0.8287	HT5533	LOC_Os01g18550	downstream
Chr1	10455296	C	T	0.5	0.8607	0.5101	HT-3205	LOC_Os01g18560	S
Chr1	10472218	T	A	0.5833	0.9015	0.6856	HT-17382	LOC_Os01g18584	intron
Chr1	10497185	A	T	0.6667	0.9984	0.9406	H3112	LOC_Os01g18640	intron
Chr1	10530581	G	A	0.5	0.9291	0.6068	HT10690		intergenic
Chr1	10561436	T	A	0.8	0.9914	1.1192	HT16843	LOC_Os01g18744	3'-UTR
Chr1	10564664	C	A	0.4286	0.9935	0.5969	H6231S	LOC_Os01g18744	intron
Chr1	10594296	C	T	0.5111	0.9915	0.7108	HT8592		intergenic
Chr1	10609683	C	T	0.6538	0.996	0.919	HT8592		intergenic
Chr1	10626112	G	A	0.5581	0.986	0.7695	H1500	LOC_Os01g18800	3'-UTR
Chr1	10631979	C	T	0.6	0.9917	0.8368	HT5533	LOC_Os01g18810	upstream
Chr1	10654069	G	A	0.6607	0.9922	0.9233	HT-659	LOC_Os01g18850	intron
Chr1	10730813	C	T	0.5	0.8589	0.5076	HT16856	LOC_Os01g18990	upstream
Chr1	10730826	G	A	0.5	0.8861	0.546	HT16856	LOC_Os01g18990	upstream
Chr1	10737217	T	C	0.5455	0.994	0.763	HT8592	LOC_Os01g19000	S
Chr1	10739364	T	C	0.4762	0.9144	0.5524	HT9414	LOC_Os01g19000	downstream
Chr1	10750154	C	T	0.7	0.9994	0.9891	HT8592	LOC_Os01g19020	5'-UTR
Chr1	10778349	G	T	0.5625	0.9264	0.6914	H80	LOC_Os01g19050	upstream
Chr1	10788435	A	G	0.5	0.9621	0.6535	HT16658	LOC_Os01g19090	S
Chr1	10791880	A	G	0.5333	0.8889	0.5971	H5524	LOC_Os01g19100	S
Chr1	10792031	C	A	0.6364	0.8475	0.6843	HT8549	LOC_Os01g19100	intron
Chr1	10797632	G	A	0.6364	0.8953	0.7519	S56	LOC_Os01g19110	S
Chr1	10810317	G	A	0.7	0.8344	0.7558	H7208	LOC_Os01g19130	upstream
Chr1	10817042	C	T	0.5	0.9875	0.6894	H6231W	LOC_Os01g19140	intron
Chr1	10883317	C	T	0.5	0.9211	0.5955	H6763	LOC_Os01g19240	upstream
Chr1	10942974	G	A	0.5714	0.9737	0.7709	HM2-S55	LOC_Os01g19340	upstream
Chr1	10952953	G	A	0.5	0.9132	0.5844	HT5084	LOC_Os01g19360	NS
Chr1	10953963	G	A	0.6	0.9078	0.7181	HT10690	LOC_Os01g19360	S
Chr1	10962789	T	C	0.5556	0.9183	0.6702	HT8592	LOC_Os01g19370	upstream
Chr1	10962794	A	T	0.625	0.8822	0.7173	HT8592	LOC_Os01g19370	upstream
Chr1	10965220	G	A	0.6111	0.998	0.8614	HT5084	LOC_Os01g19380	NS
Chr1	11026411	A	G	0.5238	0.9952	0.734	H569	LOC_Os01g19470	S
Chr1	11047326	C	A	0.6333	0.992	0.8843	HT5689		intergenic
Chr1	11101930	G	A	0.5455	0.9038	0.6354	HT16600	LOC_Os01g19590	NS
Chr1	11213393	G	A	0.5714	0.9966	0.8033	H117	LOC_Os01g19760	intron
Chr1	11225412	G	A	0.5	0.9599	0.6504	HT9414	LOC_Os01g19770	upstream
Chr1	11311749	G	A	0.5882	0.9976	0.8284	HT-3205	LOC_Os01g19920	intron
Chr1	11331602	G	A	0.6	0.9517	0.7802	HT9414	LOC_Os01g19960	intron
Chr1	11333375	C	T	0.5833	0.9715	0.7846	HT8592	LOC_Os01g19960	NS
Chr1	11349535	G	T	0.5	0.9668	0.6602	HT8592	LOC_Os01g19970	upstream
Chr1	11354707	G	T	0.4	0.9183	0.4501	HE-45	LOC_Os01g19970	intron
Chr1	11394744	G	T	0.5833	0.9064	0.6925	SZ-HH	LOC_Os01g20070	upstream
Chr1	11404742	G	A	0.6364	0.8742	0.7221	H6231W	LOC_Os01g20090	NS
Chr1	11436073	C	T	0.5667	0.996	0.7958	HT13984		intergenic
Chr1	11452621	A	T	0.5312	0.9905	0.7378	H3476		intergenic
Chr1	11453280	T	C	0.6071	0.9948	0.8512	H470		intergenic
Chr1	11483485	A	G	0.6	0.9625	0.7955	HT13291	LOC_Os01g20190	S
Chr1	11484104	A	G	0.6	0.9442	0.7696	DUO	LOC_Os01g20190	intron
Chr1	11487354	A	G	0.5556	0.8125	0.5206	HT5533	LOC_Os01g20200	NS
Chr1	11487829	G	A	0.5	0.848	0.4921	H6394	LOC_Os01g20200	S
Chr1	11488589	C	T	0.6	0.8952	0.7003	HT16600	LOC_Os01g20200	S
Chr1	11488844	C	T	0.5385	0.9596	0.7044	HT8549	LOC_Os01g20200	S
Chr1	11497329	A	C	0.5294	0.8869	0.5887	HT16658		intergenic
Chr1	11521900	C	T	0.5	0.8562	0.5037	HT10690	LOC_Os01g20700	downstream
Chr1	11521909	C	T	0.5	0.8576	0.5057	HT10690	LOC_Os01g20700	downstream
Chr1	11525794	C	T	0.6154	0.9977	0.8671	H80	LOC_Os01g20710	upstream
Chr1	11534250	G	A	0.5714	0.9625	0.755	HT10690		intergenic
Chr1	11573154	C	T	0.5306	0.9946	0.7427	HT3765		intergenic
Chr1	11633385	C	T	0.5833	0.996	0.8193	H80	LOC_Os01g20860	intron
Chr1	11660413	C	T	0.6136	0.9944	0.8598	HM2-S55	LOC_Os01g20880	upstream
Chr1	11662283	G	A	0.5333	0.9283	0.6528	HT8592	LOC_Os01g20880	upstream
Chr1	11662284	T	C	0.5333	0.9519	0.6862	HT8592	LOC_Os01g20880	upstream
Chr1	11678244	C	T	0.6429	0.9971	0.9051	H3476	LOC_Os01g20900	NS
Chr1	11678530	C	T	0.5172	0.9966	0.7266	HT13984	LOC_Os01g20900	NS
Chr1	11682147	C	T	0.549	0.9974	0.7727	HE-45	LOC_Os01g20900	intron
Chr1	11687991	G	A	0.6	0.9963	0.8433	H3476	LOC_Os01g20920	NS
Chr1	11699648	A	G	0.6	0.9846	0.8267	HT16856	LOC_Os01g20940	3'-UTR
Chr1	11703804	T	A	0.5283	0.99	0.733	H5668	LOC_Os01g20950	NS
Chr1	11727736	G	A	0.68	0.9977	0.9584	HT5533	LOC_Os01g21010	S
Chr1	11733525	C	T	0.5238	0.9954	0.7343	HT16843		intergenic
Chr1	11734197	A	C	0.7	0.9459	0.9134	HM2-S55		intergenic
Chr1	11736551	G	A	0.5172	0.9194	0.6174	HT5533	LOC_Os01g21020	upstream
Chr1	11778956	G	A	0.5135	0.9935	0.717	S44	LOC_Os01g21110	upstream
Chr1	11780017	C	T	0.6875	0.8627	0.7781	HT-659	LOC_Os01g21110	intron
Chr1	11780184	T	C	0.5263	0.8015	0.4636	HT8549	LOC_Os01g21110	intron
Chr1	11785253	C	T	0.5238	0.9938	0.732	HT13984	LOC_Os01g21120	downstream
Chr1	11816745	G	A	0.6364	0.8776	0.7269	HT9414	LOC_Os01g21180	downstream
Chr1	11863167	C	T	0.6	0.995	0.8415	HM2-S55	LOC_Os01g21250	downstream
Chr1	11925531	T	A	0.5128	0.9274	0.6225	HT8592		intergenic
Chr1	11926272	G	A	0.7059	0.8123	0.7328	HT5533		intergenic
Chr1	11926279	G	A	0.7333	0.943	0.9564	HT5533		intergenic
Chr1	11944470	T	A	0.5278	0.9899	0.7321	HT13984	LOC_Os01g21380	NS
Chr1	11951054	C	G	0.5625	0.8829	0.6299	HT5084	LOC_Os01g21400	downstream
Chr1	12005359	C	T	0.5385	0.8889	0.6044	DUO	LOC_Os01g21490	upstream
Chr1	12042329	T	A	0.5	0.8598	0.5088	HT10690	LOC_Os01g21530	downstream
Chr1	12056462	C	T	0.5238	0.9332	0.6463	HT8549	LOC_Os01g21550	upstream
Chr1	12069875	A	G	0.6522	0.9956	0.9161	H1697	LOC_Os01g21560	downstream
Chr1	12170430	G	C	0.625	0.9976	0.8805	HT-659	LOC_Os01g21690	downstream
Chr1	12170828	C	T	0.6923	0.8029	0.7003	H164	LOC_Os01g21690	downstream
Chr1	12183135	G	A	0.5806	0.9951	0.8142	HT13984	LOC_Os01g21710	upstream
Chr1	12183997	C	T	0.6061	0.9688	0.813	H3112	LOC_Os01g21710	upstream
Chr1	12218337	G	A	0.56	0.8815	0.6244	HT16658	LOC_Os01g21780	upstream
Chr1	12258966	G	A	0.6667	0.9821	0.9175	HT5533	LOC_Os01g21850	3'-UTR
Chr1	12288958	G	A	0.5556	0.997	0.7815	HT5084	LOC_Os01g21900	downstream
Chr1	12307820	A	G	0.5217	0.9981	0.7351	HT13984	LOC_Os01g21940	intron
Chr1	12321677	T	A	0.5455	0.903	0.6343	HT5084		intergenic
Chr1	12349242	G	T	0.5556	0.9979	0.7828	H1500	LOC_Os01g21990	intron
Chr1	12387930	T	C	0.5833	0.8873	0.6655	S117	LOC_Os01g22050	intron
Chr1	12397066	T	A	0.625	0.9958	0.8779	H3476	LOC_Os01g22070	intron
Chr1	12422387	G	C	0.5833	0.9299	0.7258	HT16658	LOC_Os01g22120	downstream
Chr1	12441508	C	T	0.5455	0.9966	0.7666	HT8592	LOC_Os01g22140	NS
Chr1	12447283	G	A	0.6667	0.9602	0.8866	HT-3205	LOC_Os01g22150	upstream
Chr1	12447299	G	A	0.5	0.8912	0.5532	HT16600	LOC_Os01g22150	upstream
Chr1	12467020	C	A	0.5385	0.9492	0.6897	HT16856	LOC_Os01g22180	NS
Chr1	12469619	C	T	0.5	0.8241	0.4583	HT5084	LOC_Os01g22180	S
Chr1	12469799	G	A	0.6	0.9545	0.7842	H1500	LOC_Os01g22180	NS
Chr1	12470048	G	T	0.5	0.9251	0.6012	H3112	LOC_Os01g22180	S
Chr1	12505927	G	A	0.5238	0.9983	0.7384	HT-659	LOC_Os01g22230	downstream
Chr1	12509105	A	T	0.619	0.9979	0.8724	H117	LOC_Os01g22249	upstream
Chr1	12513596	C	T	0.6	0.9946	0.8409	H5668	LOC_Os01g22249	intron
Chr1	12515054	C	T	0.5	0.8911	0.5531	HT5533	LOC_Os01g22249	intron
Chr1	12521350	C	G	0.5333	0.9344	0.6614	H1500	LOC_Os01g22270	intron
Chr1	12526154	G	A	0.5273	0.9977	0.7425	HT-659	LOC_Os01g22270	intron
Chr1	12544031	C	T	0.7317	0.9973	1.031	HT-659	LOC_Os01g22320	intron
Chr1	12560699	A	T	0.5333	0.9272	0.6512	H1500		intergenic
Chr1	12611829	C	T	0.5	0.866	0.5176	H1500	LOC_Os01g22420	upstream
Chr1	12656624	G	A	0.5167	0.999	0.7293	HT5084	LOC_Os01g22520	intron
Chr1	12663015	T	C	0.5238	0.8452	0.5218	H1500	LOC_Os01g22530	downstream
Chr1	12689579	T	C	0.5455	0.8021	0.4916	HT9414		intergenic
Chr1	12690132	A	T	0.5686	0.9944	0.7962	H6394		intergenic
Chr1	12705391	C	T	0.5122	0.9948	0.717	H569	LOC_Os01g22600	NS
Chr1	12845845	T	C	0.7	0.9164	0.8717	HT9414	LOC_Os01g22860	downstream
Chr1	12901381	C	T	0.5	0.9298	0.6078	HT16600	LOC_Os01g22954	intron
Chr1	12926679	G	A	0.7	0.9377	0.9018	HT9414	LOC_Os01g22990	upstream
Chr1	12935912	G	A	0.8	0.9915	1.1194	HT16843	LOC_Os01g23000	upstream
Chr1	12953589	A	G	0.5	0.9223	0.5972	H1500	LOC_Os01g23020	S
Chr1	12955248	C	T	0.6154	0.9102	0.7433	H5524	LOC_Os01g23020	S
Chr1	13034388	G	A	0.4286	0.8746	0.4288	HM2-S125	LOC_Os01g23200	S
Chr1	13036929	C	T	0.7	0.9682	0.945	HT5533	LOC_Os01g23200	S
Chr1	13036959	G	A	0.7	0.9677	0.9443	HT5533	LOC_Os01g23200	S
Chr1	13055198	A	G	0.5455	0.9104	0.6447	HT5533	LOC_Os01g23210	downstream
Chr1	13055515	T	A	0.5833	0.9328	0.7299	HT-659	LOC_Os01g23210	downstream
Chr1	13068561	G	A	0.5714	0.9281	0.7064	HT-5875	LOC_Os01g23239	upstream
Chr1	13080979	G	A	0.5	0.9516	0.6387	HT5084	LOC_Os01g23270	downstream
Chr1	13086260	T	A	0.6364	0.9904	0.8864	HM2-S55	LOC_Os01g23300	intron
Chr1	13086451	A	T	0.5385	0.9796	0.7327	HM2-S55	LOC_Os01g23300	intron
Chr1	13238284	G	A	0.6471	0.9981	0.9125	HT5533	LOC_Os01g23580	intron
Chr1	13252678	C	T	0.5833	0.9967	0.8202	HT16334	LOC_Os01g23590	intron
Chr1	13256525	T	C	0.6452	0.9981	0.9098	HT16856	LOC_Os01g23590	intron
Chr1	13269167	A	G	0.6429	1	0.9092	HT8549	LOC_Os01g23600	downstream
Chr1	13273534	C	T	0.5111	0.9867	0.704	H6231W	LOC_Os01g23610	intron
Chr1	13304490	T	C	0.6	0.9995	0.8478	HT5084	LOC_Os01g23640	intron
Chr1	13324728	C	T	0.6	0.9882	0.8318	HT-5875	LOC_Os01g23680	upstream
Chr1	13343626	C	T	0.5294	0.9908	0.7357	HT-5875	LOC_Os01g23710	NS
Chr1	13361294	G	A	0.6522	0.996	0.9167	HT-659	LOC_Os01g23750	NS
Chr1	13365240	G	A	0.6111	0.9959	0.8584	HT-659	LOC_Os01g23760	upstream
Chr1	13366990	A	G	0.5455	0.9448	0.6934	HT8549	LOC_Os01g23770	NS
Chr1	13368421	G	A	0.6786	0.9947	0.9522	HT-659	LOC_Os01g23770	downstream
Chr1	13370830	T	C	0.5833	0.8739	0.6466	HM2-S55	LOC_Os01g23780	upstream
Chr1	13378678	C	T	0.5	0.9622	0.6536	H1500		intergenic
Chr1	13392749	C	A	0.5	0.9976	0.7037	HE-45	LOC_Os01g23800	upstream
Chr1	13419654	C	T	0.8	0.8767	0.957	H470		intergenic
Chr1	13432524	C	T	0.7273	0.9072	0.8973	HT8549		intergenic
Chr1	13494814	C	T	0.6	0.9041	0.7129	HT16856	LOC_Os01g23980	upstream
Chr1	13494817	G	A	0.5455	0.9918	0.7599	HT5533	LOC_Os01g23980	upstream
Chr1	13561297	A	G	0.5455	0.9985	0.7693	H569	LOC_Os01g24060	NS
Chr1	13620544	A	T	0.8421	0.8407	0.9656	HT16658	LOC_Os01g24150	downstream
Chr1	13621518	T	G	0.6	0.9795	0.8195	HM2-S55	LOC_Os01g24160	intron
Chr1	13663596	T	A	0.5769	0.9959	0.8101	HT5689	LOC_Os01g24240	NS
Chr1	13690040	C	T	0.5	0.9381	0.6196	H1500	LOC_Os01g24294	intron
Chr1	13690058	C	T	0.5333	0.9369	0.665	H1500	LOC_Os01g24294	intron
Chr1	13723121	A	T	0.5	0.8676	0.5199	HT9414		intergenic
Chr1	13734775	C	T	0.4667	0.8691	0.4749	HM2-S55	LOC_Os01g24360	upstream
Chr1	13764278	A	G	0.5714	0.9078	0.6777	H5524	LOC_Os01g24410	upstream
Chr1	13764457	C	T	0.6154	0.8921	0.7177	HT3765	LOC_Os01g24410	upstream
Chr1	13825834	C	G	0.5	0.9153	0.5873	HT5084	LOC_Os01g24510	downstream
Chr1	13826641	T	C	0.5	0.9255	0.6017	HT16658	LOC_Os01g24510	downstream
Chr1	13826740	G	A	0.5385	0.8542	0.5554	HT8549	LOC_Os01g24510	downstream
Chr1	13850960	G	A	0.5385	0.9952	0.7548	H339	LOC_Os01g24570	upstream
Chr1	13855399	G	A	0.8148	0.9856	1.1319	HT5689	LOC_Os01g24590	downstream
Chr1	13858572	C	T	0.4375	0.9839	0.5959	H6231W	LOC_Os01g24590	NS
Chr1	13858719	G	A	0.4167	0.9958	0.5834	HM2-S125	LOC_Os01g24590	upstream
Chr1	13860097	C	T	0.6364	0.9887	0.884	HT16658	LOC_Os01g24600	NS
Chr1	13983373	C	T	0.5714	0.9793	0.7788	HT13984	LOC_Os01g24820	S
Chr1	13995875	A	T	0.5	0.9906	0.6938	HM2-S55	LOC_Os01g24860	upstream
Chr1	13998855	G	A	0.5455	0.9238	0.6637	HT5084	LOC_Os01g24860	NS
Chr1	14007840	G	A	0.7778	0.9972	1.096	HT-659	LOC_Os01g24870	downstream
Chr1	14024661	C	T	0.5	0.9737	0.6699	S44	LOC_Os01g24890	downstream
Chr1	14025425	G	T	0.5541	0.9385	0.6966	HT8592	LOC_Os01g24890	downstream
Chr1	14025434	G	A	0.494	0.944	0.6194	HT8592	LOC_Os01g24890	downstream
Chr1	14036565	C	T	0.6	0.9959	0.8427	S44	LOC_Os01g24920	NS
Chr1	14049997	G	A	0.5161	0.9965	0.7249	H117	LOC_Os01g24940	NS
Chr1	14052171	G	A	0.5556	0.9975	0.7822	H6763	LOC_Os01g24940	intron
Chr1	14095425	T	A	0.6	0.9951	0.8416	HE-45	LOC_Os01g25000	upstream
Chr1	14098328	C	T	0.6452	0.9957	0.9064	HT-659	LOC_Os01g25000	S
Chr1	14216655	G	T	0.5	0.9814	0.6808	HT8592		intergenic
Chr1	14264820	T	A	0.5385	0.9945	0.7538	HT-659	LOC_Os01g25270	NS
Chr1	14298833	T	A	0.5814	0.9953	0.8156	HT13270	LOC_Os01g25320	NS
Chr1	14299010	T	C	0.5806	0.9933	0.8116	H5668	LOC_Os01g25320	NS
Chr1	14324324	C	T	0.5652	0.9956	0.7931	S56	LOC_Os01g25360	upstream
Chr1	14336358	C	T	0.5	0.8525	0.4985	HT8549		intergenic
Chr1	14338287	T	A	0.5294	0.9977	0.7454	HT5533	LOC_Os01g25386	downstream
Chr1	14338314	T	A	0.5769	0.9977	0.8126	HT5533	LOC_Os01g25386	downstream
Chr1	14366301	A	G	0.5455	0.8542	0.5653	HT5689	LOC_Os01g25402	S
Chr1	14367464	G	A	0.5455	0.9697	0.7286	HT-49	LOC_Os01g25402	NS
Chr1	14381113	A	T	0.625	0.9886	0.8678	HT5689		intergenic
Chr1	14437332	C	T	0.5122	0.9929	0.7143	HT8592	LOC_Os01g25460	downstream
Chr1	14438672	C	T	0.6078	0.9923	0.8487	HT16856	LOC_Os01g25460	S
Chr1	14462867	T	A	0.7895	0.9933	1.107	HT5689	LOC_Os01g25520	intron
Chr1	14494536	G	A	0.3	0.8323	0.1871	H6231S	LOC_Os01g25580	S
Chr1	14495262	A	T	0.3077	0.8453	0.2164	H6231W	LOC_Os01g25580	intron
Chr1	14496426	G	A	0.5	0.8071	0.4343	H7208	LOC_Os01g25580	S
Chr1	14500215	G	A	0.5	0.9549	0.6433	HT9414	LOC_Os01g25590	S
Chr1	14500395	T	C	0.5	0.9519	0.6391	HT5084	LOC_Os01g25590	S
Chr1	14500578	G	A	0.6667	0.8875	0.7838	HT16856	LOC_Os01g25590	S
Chr1	14540635	T	G	0.5	0.8843	0.5435	HT5084	LOC_Os01g25650	S
Chr1	14555335	G	A	0.5	0.9197	0.5935	HT-17382	LOC_Os01g25679	downstream
Chr1	14559154	G	A	0.6316	0.9957	0.8871	HT5533	LOC_Os01g25679	NS
Chr1	14564499	C	T	0.5	0.8754	0.5309	HT5533	LOC_Os01g25688	S
Chr1	14568587	C	G	0.5	0.8395	0.4801	HT16856	LOC_Os01g25700	NS
Chr1	14569179	C	T	0.6	0.9172	0.7314	H3112	LOC_Os01g25700	intron
Chr1	14570868	G	C	0.5833	0.9105	0.6983	HT9414	LOC_Os01g25700	downstream
Chr1	14574075	C	T	0.6	0.9937	0.8396	HT13984	LOC_Os01g25710	intron
Chr1	14597194	T	C	0.6512	0.9942	0.9127	HT13291	LOC_Os01g25760	downstream
Chr1	14635456	C	T	0.55	0.9974	0.7741	HT13984		intergenic
Chr1	14652099	T	C	0.5833	0.9141	0.7034	HT-17382	LOC_Os01g25839	S
Chr1	14652553	A	G	0.5	0.9002	0.566	H5668	LOC_Os01g25839	NS
Chr1	14665044	T	C	0.8182	0.9441	1.0781	SZ-HH	LOC_Os01g25860	NS
Chr1	14665965	T	A	0.5333	0.9183	0.6387	H6394	LOC_Os01g25860	NS
Chr1	14666585	T	C	0.5333	0.9452	0.6767	HT16658	LOC_Os01g25860	S
Chr1	14680039	A	G	0.5862	0.9954	0.8225	HT16856	LOC_Os01g25880	intron
Chr1	14695224	G	A	0.5833	0.9497	0.7538	HT3765	LOC_Os01g25900	NS
Chr1	14721225	G	A	0.5769	0.836	0.5839	HT9414	LOC_Os01g25950	downstream
Chr1	14740460	C	T	0.72	0.9837	0.9952	HT5689	LOC_Os01g25990	downstream
Chr1	14837211	G	A	0.5	0.9152	0.5872	HT10690		intergenic
Chr1	14843595	T	C	0.5833	0.8731	0.6454	HT10690	LOC_Os01g26190	S
Chr1	14867997	C	T	0.5	0.9718	0.6672	H1500	LOC_Os01g26224	NS
Chr1	14869298	G	A	0.8	0.988	1.1144	HT5533	LOC_Os01g26224	NS
Chr1	14869300	A	T	0.8	0.9717	1.0913	HT5533	LOC_Os01g26224	S
Chr1	14869324	G	A	0.7619	0.9969	1.0731	HT5533	LOC_Os01g26224	S
Chr1	14869794	C	A	0.5714	0.9221	0.6979	H1500	LOC_Os01g26224	NS
Chr1	14878398	C	T	0.5455	0.9969	0.7671	H339	LOC_Os01g26240	NS
Chr1	14984782	G	A	0.5	0.828	0.4639	H5668	LOC_Os01g26400	NS
Chr1	14986149	G	A	0.5333	0.8677	0.5671	H569	LOC_Os01g26400	upstream
Chr1	15027453	G	A	0.6667	0.9165	0.8248	HT5533	LOC_Os01g26980	NS
Chr1	15053474	A	C	0.5	0.9114	0.5818	H1500	LOC_Os01g27010	downstream
Chr1	15056456	C	T	0.7	0.9983	0.9875	H3112	LOC_Os01g27010	NS
Chr1	15061695	C	T	0.5179	0.9988	0.7307	S61	LOC_Os01g27020	intron
Chr1	15088659	G	A	0.5455	0.9984	0.7692	HT13270	LOC_Os01g27050	downstream
Chr1	15177119	C	T	0.5455	0.9575	0.7113	H1500		intergenic
Chr1	15177313	C	T	0.7	0.9401	0.9052	H1500		intergenic
Chr1	15205272	T	C	0.7273	0.852	0.8193	HT5084	LOC_Os01g27250	upstream
Chr1	15218470	C	T	0.5714	0.8029	0.5293	HT3765	LOC_Os01g27260	upstream
Chr1	15250605	T	C	0.5455	0.8464	0.5542	H174	LOC_Os01g27320	intron
Chr1	15251258	A	G	0.5455	0.9698	0.7287	HT8592	LOC_Os01g27320	intron
Chr1	15283508	A	T	0.6296	0.9971	0.8863	HE-45	LOC_Os01g27360	downstream
Chr1	15288614	C	T	0.7273	0.9607	0.973	HM2-S55	LOC_Os01g27370	upstream
Chr1	15290008	C	T	0.5714	0.997	0.8038	HT16843	LOC_Os01g27380	intron
Chr1	15383716	A	G	0.5	0.9764	0.6737	HM2-S55	LOC_Os01g27560	downstream
Chr1	15566565	G	A	0.5455	0.9926	0.761	H3476	LOC_Os01g27880	downstream
Chr1	15608036	T	C	0.6667	0.8307	0.7034	HM2-S125	LOC_Os01g27920	upstream
Chr1	15630281	C	T	0.4545	0.8739	0.4644	H5524	LOC_Os01g27950	NS
Chr1	15664835	A	G	0.4545	0.9558	0.5803	H1697	LOC_Os01g28010	downstream
Chr1	15672861	C	T	0.6154	0.9884	0.8539	HT-5875	LOC_Os01g28030	NS
Chr1	15686255	G	A	0.6111	0.955	0.8006	HT5533	LOC_Os01g28040	intron
Chr1	15695820	C	T	0.5714	0.8818	0.6409	HT16600	LOC_Os01g28050	downstream
Chr1	15696034	G	A	0.5455	0.9429	0.6907	SZ-HH	LOC_Os01g28050	downstream
Chr1	15701626	G	A	0.6364	0.9125	0.7763	H470	LOC_Os01g28060	upstream
Chr1	15748481	A	G	0.4444	0.8667	0.44	HT16856	LOC_Os01g28130	intron
Chr1	15797489	A	T	0.5455	0.9207	0.6593	HT16843	LOC_Os01g28184	upstream
Chr1	15894188	A	G	0.5	0.9407	0.6232	HT9414	LOC_Os01g28370	intron
Chr1	15894204	C	A	0.5	0.9365	0.6173	HT9414	LOC_Os01g28370	intron
Chr1	15923542	G	A	0.5714	0.8704	0.6248	HT8592	LOC_Os01g28420	intron
Chr1	15923544	G	A	0.5714	0.872	0.6271	HT8592	LOC_Os01g28420	intron
Chr1	15923729	C	T	0.5714	0.8835	0.6433	H6394	LOC_Os01g28420	splicing_site
Chr1	15972494	T	G	0.5455	0.879	0.6003	S44	LOC_Os01g28530	intron
Chr1	15980132	C	T	0.5	0.9362	0.6169	HT5084	LOC_Os01g28540	intron
Chr1	15985039	C	T	0.5833	0.8545	0.6191	HT16327	LOC_Os01g28550	NS
Chr1	15986636	A	G	0.5	0.9343	0.6142	HT8592	LOC_Os01g28560	intron
Chr1	16028092	G	C	0.5385	0.9343	0.6686	HT8549	LOC_Os01g28640	upstream
Chr1	16037000	T	A	0.6	0.8912	0.6947	HE-45	LOC_Os01g28660	intron
Chr1	16037179	A	C	0.5455	0.9149	0.6511	HE-45	LOC_Os01g28660	intron
Chr1	16126914	C	T	0.5556	0.955	0.7221	HT9414		intergenic
Chr1	16165193	C	T	0.5385	0.8567	0.5589	H80	LOC_Os01g28870	NS
Chr1	16167583	C	T	0.5455	0.908	0.6413	HT13291	LOC_Os01g28870	S
Chr1	16167585	C	T	0.5	0.9129	0.5839	HT8549	LOC_Os01g28870	NS
Chr1	16181478	A	G	0.5455	0.8747	0.5943	H6231W	LOC_Os01g28882	downstream
Chr1	16181488	T	A	0.6	0.919	0.734	H6231W	LOC_Os01g28882	downstream
Chr1	16202428	G	A	0.5676	0.9966	0.7979	H7208		intergenic
Chr1	16216974	C	T	0.5	0.9892	0.6918	HM2-S55	LOC_Os01g28950	NS
Chr1	16217692	C	T	0.5385	0.9346	0.6691	HT8592	LOC_Os01g28950	S
Chr1	16218752	G	T	0.625	0.9548	0.82	HT16658	LOC_Os01g28950	NS
Chr1	16219863	G	A	0.6316	0.9326	0.7979	HT5533	LOC_Os01g28960	S
Chr1	16219992	A	G	0.5833	0.972	0.7853	HT5533	LOC_Os01g28960	S
Chr1	16220025	C	T	0.6522	0.9104	0.7956	HT5533	LOC_Os01g28960	S
Chr1	16221423	A	G	0.5238	0.8902	0.5855	HT16327	LOC_Os01g28950	upstream
Chr1	16243765	C	T	0.5517	0.9949	0.773	H1697	LOC_Os01g29000	downstream
Chr1	16244119	G	A	0.56	0.9965	0.787	H470	LOC_Os01g29000	downstream
Chr1	16259875	G	T	0.6	0.9514	0.7798	SZ-HH	LOC_Os01g29040	upstream
Chr1	16262929	G	A	0.3636	0.9532	0.448	H6231S	LOC_Os01g29050	NS
Chr1	16268869	C	T	0.5506	0.9742	0.7422	HM2-S55	LOC_Os01g29050	downstream
Chr1	16282218	C	T	0.6786	0.995	0.9526	HT-659	LOC_Os01g29080	upstream
Chr1	16315286	G	T	0.6087	0.9993	0.8598	H470	LOC_Os01g29130	downstream
Chr1	16326463	G	A	0.7	0.9963	0.9847	HE-45	LOC_Os01g29150	S
Chr1	16397178	C	T	0.5758	0.9974	0.8106	HT8592	LOC_Os01g29250	NS
Chr1	16400435	C	T	0.5	0.9295	0.6074	HM2-S55	LOC_Os01g29250	upstream
Chr1	16456353	C	T	0.5217	0.9976	0.7344	HT-3205		intergenic
Chr1	16508695	C	T	0.5185	0.9988	0.7316	HT13984	LOC_Os01g29450	intron
Chr1	16536572	T	C	0.5926	0.9934	0.8287	HE-45		intergenic
Chr1	16537185	A	G	0.6053	1	0.856	HE-45	LOC_Os01g29507	upstream
Chr1	16545749	G	A	0.5	0.8308	0.4678	HT5084	LOC_Os01g29507	intron
Chr1	16549673	C	A	0.5556	0.9359	0.6951	HT10690	LOC_Os01g29530	downstream
Chr1	16572217	G	A	0.6	0.9023	0.7104	HT5084	LOC_Os01g29570	NS
Chr1	16602196	G	A	0.5833	0.9216	0.714	HT8592	LOC_Os01g29620	S
Chr1	16617906	C	T	0.5	0.9617	0.6529	H1500	LOC_Os01g29650	NS
Chr1	16624535	A	G	0.5455	0.8545	0.5657	DUO	LOC_Os01g29670	S
Chr1	16634228	G	A	0.5263	0.9551	0.6808	HT5084	LOC_Os01g29680	upstream
Chr1	16638479	C	T	0.55	0.996	0.7722	HT-659	LOC_Os01g29690	downstream
Chr1	16652478	A	T	0.2727	0.9199	0.2724	H6231S	LOC_Os01g29710	S
Chr1	16667640	C	T	0.6	0.8527	0.6402	HT8592	LOC_Os01g29750	S
Chr1	16667641	G	A	0.5	0.9931	0.6973	HT8592	LOC_Os01g29750	NS
Chr1	16684506	G	A	0.5455	0.9657	0.7229	HT5533	LOC_Os01g29780	3'-UTR
Chr1	16684508	T	C	0.5455	0.9642	0.7208	HT5533	LOC_Os01g29780	3'-UTR
Chr1	16685757	G	T	0.5385	0.9922	0.7505	H6231W	LOC_Os01g29780	intron
Chr1	16709743	G	A	0.5	0.9961	0.7016	HT5533	LOC_Os01g29820	downstream
Chr1	16726623	T	C	0.6389	0.9969	0.8992	H470	LOC_Os01g29850	downstream
Chr1	16779197	A	G	0.6	0.8938	0.6983	S117		intergenic
Chr1	16779897	T	C	0.6071	0.9181	0.7427	HT5533		intergenic
Chr1	16794025	A	G	0.5	0.875	0.5303	S117		intergenic
Chr1	16799407	A	C	0.5312	0.8273	0.507	HT8549		intergenic
Chr1	16814690	G	T	0.5294	0.8158	0.4882	HT16658		intergenic
Chr1	16815708	A	G	0.6667	0.9112	0.8173	HT8592		intergenic
Chr1	16817198	A	G	0.625	0.9289	0.7833	HM2-S55		intergenic
Chr1	16839947	G	A	0.5	0.9259	0.6023	HT5533	LOC_Os01g29910	intron
Chr1	16864459	G	A	0.5	0.87	0.5233	HT5533		intergenic
Chr1	16874020	A	G	0.5	0.932	0.6109	H5668	LOC_Os01g30936	NS
Chr1	16880850	G	A	0.5128	0.9938	0.7164	HM2-S55		intergenic
Chr1	16914301	A	C	0.4375	0.8857	0.4571	HM2-S55		intergenic
Chr1	16988726	A	G	0.5385	0.8988	0.6184	HT8549	LOC_Os01g31070	S
Chr1	16990333	G	A	0.5	0.9974	0.7034	H1697	LOC_Os01g31080	intron
Chr1	16991039	A	T	0.5	0.9738	0.6701	HM2-S55	LOC_Os01g31080	intron
Chr1	17023415	C	T	0.625	0.9959	0.8781	HT16856	LOC_Os01g31120	intron
Chr1	17023895	G	T	0.5278	0.9973	0.7426	H80	LOC_Os01g31120	downstream
Chr1	17057114	C	T	0.5833	0.9242	0.7177	HT13291	LOC_Os01g31190	NS
Chr1	17095336	T	C	0.5	0.8906	0.5524	HM2-S125	LOC_Os01g31260	S
Chr1	17136771	G	C	0.5	0.9076	0.5764	HT-659	LOC_Os01g31310	downstream
Chr1	17170913	G	A	0.5238	0.9951	0.7338	HT16658	LOC_Os01g31400	intron
Chr1	17183991	A	T	0.5789	0.9973	0.8149	HT-3205	LOC_Os01g31420	NS
Chr1	17233187	G	T	0.5	0.9702	0.665	HM2-S55	LOC_Os01g31510	intron
Chr1	17329726	A	G	0.5625	0.8163	0.5357	H7208	LOC_Os01g31650	downstream
Chr1	17331838	C	T	0.5217	0.9129	0.6146	HT16856	LOC_Os01g31660	S
Chr1	17332364	G	A	0.5	0.9308	0.6092	HT8549	LOC_Os01g31660	NS
Chr1	17349428	A	T	0.7778	0.9968	1.0954	HT-17382	LOC_Os01g31690	NS
Chr1	17359328	C	T	0.5357	0.9979	0.7546	SZ-HH	LOC_Os01g31714	upstream
Chr1	17361750	G	C	0.5714	0.903	0.6709	H7208	LOC_Os01g31714	intron
Chr1	17400152	G	A	0.5	0.9977	0.7039	HT16856	LOC_Os01g31770	intron
Chr1	17421118	C	T	0.6061	0.9969	0.8528	HT16843	LOC_Os01g31800	S
Chr1	17431402	G	A	0.6	0.8899	0.6928	H164	LOC_Os01g31810	upstream
Chr1	17431443	C	T	0.5833	0.9429	0.7442	H164	LOC_Os01g31810	upstream
Chr1	17477313	T	A	0.8	0.9942	1.1232	HT5533	LOC_Os01g31900	upstream
Chr1	17534550	A	T	0.5	0.9521	0.6394	H1500	LOC_Os01g32020	upstream
Chr1	17581016	C	A	0.3636	0.9188	0.3994	HT8549	LOC_Os01g32110	upstream
Chr1	17598268	T	C	0.6	0.8237	0.5992	S61	LOC_Os01g32150	upstream
Chr1	17643043	C	T	0.5	0.9369	0.6179	H1697	LOC_Os01g32220	intron
Chr1	17731005	G	A	0.6154	0.9715	0.83	H174	LOC_Os01g32320	downstream
Chr1	17735262	G	A	0.6	0.9958	0.8426	H164	LOC_Os01g32320	upstream
Chr1	17781544	G	A	0.6	0.9011	0.7087	HT8592	LOC_Os01g32410	downstream
Chr1	17781578	G	A	0.6	0.9694	0.8053	HT8592	LOC_Os01g32410	downstream
Chr1	17781656	C	T	0.6	0.9663	0.8009	HT8592	LOC_Os01g32410	downstream
Chr1	17787557	T	C	0.6154	0.9989	0.8688	HT13291	LOC_Os01g32430	upstream
Chr1	17803411	C	T	0.5122	0.9954	0.7179	H174	LOC_Os01g32470	NS
Chr1	17818214	T	A	0.5	0.9727	0.6685	SZ-HH	LOC_Os01g32490	intron
Chr1	17822352	G	A	0.6154	0.9945	0.8625	HT5533	LOC_Os01g32500	NS
Chr1	17877225	G	A	0.5385	0.8971	0.616	H7208	LOC_Os01g32600	NS
Chr1	17877611	C	T	0.5333	0.9585	0.6955	HT16334	LOC_Os01g32600	upstream
Chr1	17882705	C	A	0.8333	0.9323	1.0827	HT-5875	LOC_Os01g32610	intron
Chr1	17917372	C	T	0.5455	0.9394	0.6858	H6231S		intergenic
Chr1	17917387	C	T	0.4286	0.9467	0.5308	H6231S		intergenic
Chr1	17954674	C	G	0.5385	0.8598	0.5633	HE-45	LOC_Os01g32740	upstream
Chr1	17971474	A	T	0.5	0.9896	0.6924	H3112	LOC_Os01g32760	splicing_site
Chr1	18019931	C	T	0.6	0.9953	0.8419	HM2-S55	LOC_Os01g32830	upstream
Chr1	18029171	C	A	0.5769	0.9976	0.8125	HT16658	LOC_Os01g32849	3'-UTR
Chr1	18034242	G	A	0.8333	0.999	1.177	SZ-HH	LOC_Os01g32864	intron
Chr1	18037480	G	A	0.8571	0.9911	1.1995	HM2-S55	LOC_Os01g32864	upstream
Chr1	18037485	C	T	0.96	0.9905	1.3442	HM2-S55	LOC_Os01g32864	upstream
Chr1	18038059	G	A	0.5	0.9754	0.6723	HT-3205	LOC_Os01g32864	upstream
Chr1	18101999	G	A	0.5357	0.9965	0.7526	HT13984	LOC_Os01g32980	3'-UTR
Chr1	18116715	G	A	0.6667	0.9453	0.8655	HT5533	LOC_Os01g32990	upstream
Chr1	18116728	C	T	0.5833	0.9414	0.742	HT5533	LOC_Os01g32990	upstream
Chr1	18155980	C	T	0.5263	0.993	0.7344	H3112	LOC_Os01g33040	NS
Chr1	18228385	T	C	0.5714	0.9131	0.6852	HT-659	LOC_Os01g33110	upstream
Chr1	18234210	T	G	0.5556	0.998	0.7829	H6763	LOC_Os01g33120	intron
Chr1	18267847	C	T	0.75	0.9329	0.9658	HT8592	LOC_Os01g33160	upstream
Chr1	18274629	C	A	0.5455	0.8846	0.6083	H1697	LOC_Os01g33190	intron
Chr1	18280114	C	T	0.5	0.9522	0.6395	HM2-S125	LOC_Os01g33190	NS
Chr1	18281337	G	A	0.5	0.9692	0.6635	HT8592	LOC_Os01g33190	NS
Chr1	18281353	A	G	0.5	0.9778	0.6757	HT8592	LOC_Os01g33190	S
Chr1	18283064	T	G	0.4545	0.9163	0.5244	HT5533	LOC_Os01g33190	upstream
Chr1	18285577	C	T	0.7083	0.9988	1	H6394	LOC_Os01g33204	intron
Chr1	18316443	G	C	0.5455	0.9699	0.7289	HT16658	LOC_Os01g33250	upstream
Chr1	18352521	C	T	0.7619	0.9949	1.0703	HT-659	LOC_Os01g33290	downstream
Chr1	18405311	C	G	0.7647	0.995	1.0744	HT16856		intergenic
Chr1	18418031	G	A	0.5556	0.9936	0.7767	SZ-HH	LOC_Os01g33450	splicing_site
Chr1	18462879	C	T	0.5918	0.9844	0.8149	HT-5875	LOC_Os01g33540	intron
Chr1	18477286	G	T	0.56	0.998	0.7891	HT5689		intergenic
Chr1	18491139	G	A	0.6	0.8976	0.7037	H1500	LOC_Os01g33590	downstream
Chr1	18497940	G	A	0.5385	0.9985	0.7594	H3476	LOC_Os01g33609	NS
Chr1	18543531	G	A	0.5	0.9624	0.6539	H6231S	LOC_Os01g33684	upstream
Chr1	18565676	A	G	0.5455	0.9733	0.7337	HT5084	LOC_Os01g33740	downstream
Chr1	18600001	G	A	0.5833	0.9664	0.7774	HT16658	LOC_Os01g33784	upstream
Chr1	18610515	G	A	0.5625	0.9916	0.7836	HT8592	LOC_Os01g33800	intron
Chr1	18640496	G	A	0.7556	0.9954	1.0621	HM2-S55	LOC_Os01g33869	NS
Chr1	18648743	C	T	0.4706	0.9935	0.6563	HT13984	LOC_Os01g33900	upstream
Chr1	18651132	T	A	0.5806	0.9962	0.8157	DUO	LOC_Os01g33900	upstream
Chr1	18680656	T	C	0.6111	0.9107	0.7379	HT16658		intergenic
Chr1	18681014	A	T	0.5	0.8598	0.5088	SZ-HH		intergenic
Chr1	18685517	A	T	0.5	0.9357	0.6162	HE-45	LOC_Os01g33960	intron
Chr1	18687761	A	T	0.7308	0.9615	0.9791	HT5533	LOC_Os01g33960	intron
Chr1	18687768	C	G	0.7308	0.9598	0.9767	HT5533	LOC_Os01g33960	intron
Chr1	18693026	A	G	0.5854	0.9957	0.8218	H5524	LOC_Os01g33960	intron
Chr1	18718695	G	A	0.5926	0.9935	0.8289	SZ-HH	LOC_Os01g34010	upstream
Chr1	18736775	T	A	0.6296	0.9969	0.886	HT5689	LOC_Os01g34040	intron
Chr1	18748780	G	A	0.5333	0.99	0.7401	HT8592	LOC_Os01g34050	upstream
Chr1	18765220	A	T	0.5	0.9946	0.6995	SZ-HH	LOC_Os01g34080	intron
Chr1	18773828	T	A	0.6905	0.9963	0.9713	HT16856	LOC_Os01g34080	3'-UTR
Chr1	18780190	C	T	0.6071	0.997	0.8543	H164	LOC_Os01g34090	upstream
Chr1	18796036	A	T	0.5455	0.8973	0.6262	HT5084	LOC_Os01g34130	upstream
Chr1	18807800	C	T	0.5	0.957	0.6463	HT8549	LOC_Os01g34140	S
Chr1	18808681	G	A	0.5455	0.9446	0.6931	H6231W	LOC_Os01g34140	S
Chr1	18810521	T	A	0.4286	0.9308	0.5083	H6231S	LOC_Os01g34140	NS
Chr1	18810817	C	A	0.5385	0.9442	0.6826	H569	LOC_Os01g34140	NS
Chr1	18811401	C	T	0.7273	0.8676	0.8413	HT8592	LOC_Os01g34140	NS
Chr1	18830560	C	T	0.56	0.9966	0.7872	HT-659		intergenic
Chr1	18843175	C	T	0.5333	0.9981	0.7515	HT13984	LOC_Os01g34180	upstream
Chr1	18866793	T	G	0.4167	0.8528	0.3811	HT16843	LOC_Os01g34220	downstream
Chr1	18882623	C	T	0.6	0.9974	0.8449	H6763	LOC_Os01g34250	NS
Chr1	18902201	C	T	0.7059	0.9254	0.8928	HT5533	LOC_Os01g34290	S
Chr1	18902206	G	A	0.7059	0.9446	0.9199	HT5533	LOC_Os01g34290	NS
Chr1	18915397	G	A	0.5	0.9037	0.5709	HT13291	LOC_Os01g34310	S
Chr1	18915481	C	T	0.4167	0.9456	0.5124	HM2-S125	LOC_Os01g34310	S
Chr1	18917505	T	G	0.4545	0.9722	0.6034	HT16658	LOC_Os01g34310	NS
Chr1	18917674	C	T	0.625	0.9147	0.7633	HT16658	LOC_Os01g34310	S
Chr1	18974708	G	A	0.5294	0.9373	0.66	HT8592	LOC_Os01g34400	upstream
Chr1	19095291	G	T	0.5882	0.9133	0.7092	H1500	LOC_Os01g34620	downstream
Chr1	19095298	C	T	0.5294	0.9284	0.6474	H1500	LOC_Os01g34620	downstream
Chr1	19121323	C	T	0.5357	0.994	0.7491	H5524	LOC_Os01g34670	intron
Chr1	19153338	G	A	0.8	0.9945	1.1236	HT13984	LOC_Os01g34720	NS
Chr1	19161010	G	A	0.5455	0.9971	0.7674	HT8592	LOC_Os01g34730	NS
Chr1	19186099	C	T	0.5714	0.9845	0.7862	HT-5875	LOC_Os01g34780	upstream
Chr1	19198955	C	T	0.7778	0.9904	1.0864	HT5689	LOC_Os01g34790	downstream
Chr1	19216598	C	A	0.5263	0.9039	0.6084	HT9414	LOC_Os01g34800	upstream
Chr1	19216599	G	A	0.5263	0.9025	0.6064	HT9414	LOC_Os01g34800	upstream
Chr1	19234729	C	T	0.5	0.8732	0.5278	HT10690	LOC_Os01g34830	downstream
Chr1	19235613	C	T	0.4545	0.9359	0.5521	H6231S	LOC_Os01g34830	downstream
Chr1	19235631	C	T	0.4545	0.9366	0.5531	H6231S	LOC_Os01g34830	downstream
Chr1	19245847	G	A	0.5	0.9975	0.7036	HE-45	LOC_Os01g34860	S
Chr1	19253495	C	A	0.5789	0.9957	0.8126	H470	LOC_Os01g34870	intron
Chr1	19282381	C	T	0.5455	0.8614	0.5754	H164	LOC_Os01g34890	downstream
Chr1	19282384	C	T	0.6	0.9126	0.7249	H164	LOC_Os01g34890	downstream
Chr1	19337727	C	T	0.6296	0.9974	0.8867	HT-659	LOC_Os01g34950	downstream
Chr1	19342364	T	A	0.5714	0.892	0.6553	HT8592	LOC_Os01g34950	upstream
Chr1	19358734	C	T	0.5789	0.9976	0.8153	HT16843	LOC_Os01g34970	3'-UTR
Chr1	19359587	A	G	0.5	0.9972	0.7031	HT-17382	LOC_Os01g34970	downstream
Chr1	19372165	C	T	0.5789	0.9962	0.8133	HT16843		intergenic
Chr1	19413504	A	C	0.6667	0.9658	0.8945	H1500	LOC_Os01g35070	downstream
Chr1	19413531	C	T	0.5333	0.9743	0.7179	HT5533	LOC_Os01g35070	downstream
Chr1	19413536	A	G	0.7143	0.9711	0.9693	HT5533	LOC_Os01g35070	downstream
Chr1	19413634	C	T	0.5	0.9528	0.6404	HT5084	LOC_Os01g35070	downstream
Chr1	19432486	C	T	0.5	0.9681	0.662	HT9414	LOC_Os01g35090	S
Chr1	19438052	A	T	0.6364	0.9925	0.8894	HE-45	LOC_Os01g35120	NS
Chr1	19450179	C	G	0.5455	0.9253	0.6658	HT10690	LOC_Os01g35140	upstream
Chr1	19462787	T	C	0.54	0.9946	0.756	HM2-S55		intergenic
Chr1	19494154	G	A	0.5455	0.9316	0.6747	H3476	LOC_Os01g35210	downstream
Chr1	19494163	T	G	0.4545	0.9569	0.5818	HT16856	LOC_Os01g35210	downstream
Chr1	19494887	A	C	0.7273	0.9801	1.0004	HT-49	LOC_Os01g35220	NS
Chr1	19526490	A	G	0.5	0.8014	0.4262	H569	LOC_Os01g35270	downstream
Chr1	19526624	G	A	0.5	0.9231	0.5984	HT-3205	LOC_Os01g35270	downstream
Chr1	19536422	G	A	0.4375	0.808	0.3472	H6231S	LOC_Os01g35290	NS
Chr1	19604598	G	A	0.3571	0.8921	0.3524	S117	LOC_Os01g35430	downstream
Chr1	19606397	C	T	0.6667	0.9339	0.8494	S117	LOC_Os01g35430	downstream
Chr1	19620652	A	G	0.6	0.9392	0.7625	HT8549	LOC_Os01g35450	S
Chr1	19647498	C	T	0.5	0.9531	0.6408	HT5533	LOC_Os01g35504	intron
Chr1	19647522	G	A	0.5	0.9579	0.6476	HT5533	LOC_Os01g35504	splicing_site
Chr1	19712480	A	G	0.7727	0.8363	0.8613	HT8592	LOC_Os01g35610	downstream
Chr1	19731569	G	A	0.6	0.9294	0.7487	HT16658		intergenic
Chr1	19748963	G	A	0.619	0.8435	0.6541	HT5689	LOC_Os01g35650	upstream
Chr1	19749218	G	A	0.8	0.9686	1.087	HT16658	LOC_Os01g35650	upstream
Chr1	19752984	G	A	0.7	0.9564	0.9283	HT5533	LOC_Os01g35660	NS
Chr1	19765304	C	T	0.5	0.9038	0.5711	H569	LOC_Os01g35690	NS
Chr1	19831756	G	C	0.5455	0.956	0.7092	H1500	LOC_Os01g35800	upstream
Chr1	19832381	T	G	0.6429	0.9263	0.805	HT5084	LOC_Os01g35800	upstream
Chr1	19932974	A	C	0.5	0.8333	0.4714	HT5533	LOC_Os01g36020	downstream
Chr1	19934623	A	C	0.2083	0.961	0.2394	HM2-S125	LOC_Os01g36030	NS
Chr1	19936045	C	T	0.6429	0.8462	0.6917	HT8592	LOC_Os01g36030	upstream
Chr1	19944303	A	C	0.5	0.8691	0.522	HT-5875	LOC_Os01g36040	S
Chr1	19949567	G	A	0.5625	0.8978	0.651	HT8549	LOC_Os01g36050	upstream
Chr1	19949576	G	A	0.5	0.9106	0.5807	HT9414	LOC_Os01g36050	upstream
Chr1	19984361	C	T	0.7895	0.9958	1.1106	H5524	LOC_Os01g36120	downstream
Chr1	19986259	C	T	0.6071	0.9963	0.8533	HT13984	LOC_Os01g36120	upstream
Chr1	19990185	G	C	0.5897	0.9971	0.8299	H164	LOC_Os01g36130	upstream
Chr1	19992581	T	C	0.5	0.9872	0.689	HT9414	LOC_Os01g36140	S
Chr1	19993774	T	C	0.5833	0.9136	0.7027	HT16600	LOC_Os01g36150	S
Chr1	19994301	G	A	0.6842	0.9775	0.9358	HT5533	LOC_Os01g36150	S
Chr1	19994307	A	C	0.5789	0.996	0.813	HT5533	LOC_Os01g36150	NS
Chr1	19994314	G	A	0.65	0.9476	0.8451	HT5533	LOC_Os01g36150	NS
Chr1	20003206	C	T	0.6	0.996	0.8429	HT16856	LOC_Os01g36170	S
Chr1	20028171	C	T	0.4561	0.9948	0.6377	HM2-S125		intergenic
Chr1	20030810	C	T	0.5238	0.9954	0.7343	HT16843	LOC_Os01g36220	upstream
Chr1	20038673	C	T	0.6	0.9983	0.8461	HT-659	LOC_Os01g36229	upstream
Chr1	20049812	G	T	0.525	0.9942	0.7343	H5668		intergenic
Chr1	20088922	T	C	0.5893	0.9996	0.8328	HT5084		intergenic
Chr1	20096249	C	T	0.5417	0.9963	0.7608	HT16843	LOC_Os01g36260	NS
Chr1	20213469	G	A	0.5789	0.9959	0.8129	H3112	LOC_Os01g36410	intron
Chr1	20229633	C	T	0.75	0.9955	1.0543	HM2-S55	LOC_Os01g36440	intron
Chr1	20231142	G	A	0.5946	0.9976	0.8375	HT8592	LOC_Os01g36440	upstream
Chr1	20232490	C	T	0.65	0.9971	0.9151	HT16843	LOC_Os01g36440	upstream
Chr1	20243991	C	T	0.7273	0.9949	1.0213	HT-659	LOC_Os01g36460	downstream
Chr1	20252556	C	T	0.5405	0.9959	0.7586	HT8592	LOC_Os01g36480	upstream
Chr1	20262430	T	A	0.6818	0.9901	0.9502	HT16856	LOC_Os01g36510	intron
Chr1	20272276	C	T	0.5909	0.9966	0.8309	HT-3205		intergenic
Chr1	20279483	A	T	0.5469	0.9951	0.7665	HT8592	LOC_Os01g36530	upstream
Chr1	20282936	C	T	0.6111	0.995	0.8572	HT13984	LOC_Os01g36540	upstream
Chr1	20303525	G	A	0.6364	0.994	0.8915	H6763	LOC_Os01g36580	downstream
Chr1	20416408	G	A	0.5152	0.9976	0.7252	H5524	LOC_Os01g36760	upstream
Chr1	20416610	C	T	0.7037	0.9948	0.9878	HT-659	LOC_Os01g36760	upstream
Chr1	20421926	T	G	0.7436	0.9784	1.0211	HT-17382	LOC_Os01g36766	downstream
Chr1	20445548	C	T	0.6071	0.9955	0.8522	HT-659		intergenic
Chr1	20461230	G	A	0.625	0.9925	0.8733	HM2-S55		intergenic
Chr1	20470604	C	T	0.6512	0.9954	0.9144	HT5689	LOC_Os01g36790	upstream
Chr1	20472575	A	T	0.5714	0.9938	0.7993	HT13291	LOC_Os01g36800	upstream
Chr1	20501875	C	T	0.8333	0.9928	1.1683	HT-659	LOC_Os01g36840	upstream
Chr1	20570465	C	T	0.5833	0.9901	0.8109	H6231S	LOC_Os01g36910	upstream
Chr1	20584453	T	A	0.5217	0.9751	0.7026	S117	LOC_Os01g36930	intron
Chr1	20650610	C	T	0.6047	0.9975	0.8516	S117	LOC_Os01g37020	upstream
Chr1	20673492	G	A	0.4286	0.9548	0.5422	HM2-S125	LOC_Os01g37050	downstream
Chr1	20673505	A	G	0.4667	0.9379	0.5722	HM2-S125	LOC_Os01g37050	downstream
Chr1	20680778	G	A	0.5	0.9927	0.6968	S61	LOC_Os01g37060	splicing_site
Chr1	20685234	G	T	0.6429	0.9944	0.9013	HT16843	LOC_Os01g37060	upstream
Chr1	20690240	A	G	0.5	0.8992	0.5646	H80	LOC_Os01g37070	S
Chr1	20691178	G	A	0.5	0.9976	0.7037	H1697	LOC_Os01g37070	NS
Chr1	20756882	G	C	0.5	0.9831	0.6832	HT10690	LOC_Os01g37160	downstream
Chr1	20761394	G	A	0.5926	0.9975	0.8345	S56	LOC_Os01g37170	S
Chr1	20774178	C	A	0.6333	0.9917	0.8839	HT16856	LOC_Os01g37200	downstream
Chr1	20775801	T	A	0.6216	0.9773	0.847	HT8549	LOC_Os01g37200	NS
Chr1	20814927	C	T	0.5185	0.9964	0.7282	HM2-S55	LOC_Os01g37270	upstream
Chr1	20835047	C	A	0.5833	0.9603	0.7688	HM2-S55	LOC_Os01g37320	upstream
Chr1	20838311	G	T	0.5143	0.9914	0.7152	H339	LOC_Os01g37325	downstream
Chr1	20880237	C	T	0.7	0.9964	0.9849	HT-659	LOC_Os01g37400	intron
Chr1	20882850	C	T	0.4545	0.9706	0.6012	H6231W	LOC_Os01g37400	downstream
Chr1	20897448	C	T	0.5833	0.9938	0.8161	H5668	LOC_Os01g37420	downstream
Chr1	20909746	G	A	0.6	0.9972	0.8446	HT5533		intergenic
Chr1	20959358	G	A	0.6111	0.9952	0.8574	HT16334	LOC_Os01g37520	upstream
Chr1	21026407	G	A	0.75	0.9935	1.0515	HT16658		intergenic
Chr1	21039693	C	T	0.5385	0.9942	0.7534	HT-659	LOC_Os01g37590	S
Chr1	21049267	T	C	0.6538	0.9612	0.8697	H3112	LOC_Os01g37610	S
Chr1	21087368	T	G	0.5263	0.9702	0.7022	HT-49	LOC_Os01g37710	downstream
Chr1	21098060	C	G	0.5789	0.8904	0.6637	HT8592	LOC_Os01g37720	downstream
Chr1	21098627	C	T	0.5333	0.952	0.6863	HT-3205	LOC_Os01g37720	downstream
Chr1	21119551	G	A	0.6346	0.9937	0.8886	H6763	LOC_Os01g37760	NS
Chr1	21129889	A	G	0.7368	0.9979	1.039	HE-45	LOC_Os01g37770	upstream
Chr1	21197702	G	A	0.619	0.9965	0.8704	HT16856	LOC_Os01g37870	intron
Chr1	21212894	A	G	0.4	0.9696	0.5227	H6231W	LOC_Os01g37890	S
Chr1	21220375	G	A	0.5333	0.9938	0.7454	S56	LOC_Os01g37900	intron
Chr1	21230511	C	T	0.5	0.9884	0.6907	HT10690	LOC_Os01g37910	5'-UTR
Chr1	21240374	C	T	0.5	0.993	0.6972	SZ-HH	LOC_Os01g37920	downstream
Chr1	21289373	G	A	0.5714	0.9961	0.8026	H5524	LOC_Os01g38000	upstream
Chr1	21309143	C	T	0.5641	0.9957	0.7917	HT8549	LOC_Os01g38030	upstream
Chr1	21354545	C	T	0.5517	0.9969	0.7758	S61	LOC_Os01g38140	NS
Chr1	21356688	G	T	0.5517	0.9959	0.7744	HT8592	LOC_Os01g38140	NS
Chr1	21362840	C	T	0.5455	0.9945	0.7637	HT-659	LOC_Os01g38140	NS
Chr1	21363991	T	A	0.6154	0.9837	0.8473	H6763	LOC_Os01g38140	NS
Chr1	21371550	C	T	0.6857	0.9982	0.9672	H164	LOC_Os01g38150	downstream
Chr1	21375741	G	A	0.6316	0.9971	0.8891	HT5533	LOC_Os01g38160	upstream
Chr1	21377768	A	T	0.5263	0.9972	0.7403	HT16843	LOC_Os01g38170	intron
Chr1	21408319	C	A	0.5238	0.9978	0.7377	HT16843		intergenic
Chr1	21410688	G	A	0.566	0.9908	0.7874	HT8592		intergenic
Chr1	21426713	C	T	0.5	0.9947	0.6996	HT16843	LOC_Os01g38229	intron
Chr1	21428815	C	T	0.5484	1	0.7756	HT16843	LOC_Os01g38229	intron
Chr1	21485990	C	G	0.5238	0.8631	0.5472	HT16658	LOC_Os01g38310	downstream
Chr1	21505168	G	A	0.5	0.9947	0.6996	H3476	LOC_Os01g38330	downstream
Chr1	21524622	C	A	0.561	0.9936	0.7843	HT16856	LOC_Os01g38359	upstream
Chr1	21560406	C	T	0.5366	0.9928	0.7487	H164	LOC_Os01g38390	upstream
Chr1	21586105	A	G	0.5333	0.9096	0.6264	HT5533	LOC_Os01g38410	intron
Chr1	21611408	G	A	0.7222	0.9978	1.0182	H5668	LOC_Os01g38450	downstream
Chr1	21649719	G	A	0.5294	0.997	0.7444	SZ-HH	LOC_Os01g38540	NS
Chr1	21651874	A	G	0.5	0.9986	0.7051	HT5533	LOC_Os01g38540	downstream
Chr1	21663583	C	G	0.5263	0.9861	0.7246	H1500	LOC_Os01g38570	intron
Chr1	21681605	G	A	0.5	0.9948	0.6998	H117		intergenic
Chr1	21686216	T	A	0.52	0.9938	0.7266	H5524	LOC_Os01g38610	downstream
Chr1	21744513	A	G	0.75	0.9989	1.0591	HT16658	LOC_Os01g38720	upstream
Chr1	21763718	C	T	0.7391	0.988	1.0283	HT-659	LOC_Os01g38780	upstream
Chr1	21779986	A	T	0.5	0.9785	0.6767	HT5533	LOC_Os01g38830	NS
Chr1	21805981	G	A	0.5294	0.9934	0.7394	HT13984	LOC_Os01g38860	downstream
Chr1	21815242	C	T	0.6087	0.9945	0.8531	HT5533	LOC_Os01g38880	S
Chr1	21826951	G	A	0.5	0.9925	0.6965	H80	LOC_Os01g38890	upstream
Chr1	21836063	A	T	0.4694	0.9878	0.6466	HM2-S55	LOC_Os01g38900	downstream
Chr1	21839258	C	T	0.5909	0.9957	0.8296	H5668	LOC_Os01g38900	intron
Chr1	21841607	C	T	0.6923	0.9915	0.967	HT13984	LOC_Os01g38900	intron
Chr1	21851489	T	A	0.5238	0.9909	0.7279	HT9414	LOC_Os01g38920	downstream
Chr1	21856135	C	T	0.5778	0.987	0.7987	HT-5875		intergenic
Chr1	21867460	C	T	0.5263	0.9922	0.7333	H5524	LOC_Os01g38930	downstream
Chr1	21941928	C	T	0.6977	0.9968	0.9822	H6763	LOC_Os01g39020	downstream
Chr1	21957110	G	A	0.5294	0.9971	0.7446	HT13984	LOC_Os01g39060	5'-UTR
Chr1	21958653	G	A	0.6061	0.9984	0.8549	HT8592	LOC_Os01g39060	intron
Chr1	21975642	T	C	0.6071	0.9962	0.8532	H117	LOC_Os01g39100	intron
Chr1	22001977	C	T	0.6	0.9906	0.8352	HT-659	LOC_Os01g39120	downstream
Chr1	22011971	C	T	0.6857	0.9983	0.9673	HT-659		intergenic
Chr1	22028664	C	T	0.8	0.9952	1.1246	HT16843	LOC_Os01g39134	downstream
Chr1	22047171	C	T	0.5472	0.996	0.7682	H5668	LOC_Os01g39190	NS
Chr1	22061139	C	A	0.5185	0.9994	0.7324	HT13984	LOC_Os01g39210	NS
Chr1	22096505	C	T	0.5714	0.9974	0.8044	H470	LOC_Os01g39290	downstream
Chr1	22115260	G	T	0.5714	0.9959	0.8023	HE-45		intergenic
Chr1	22158183	C	T	0.6038	0.9958	0.848	H5668	LOC_Os01g39370	NS
Chr1	22162871	G	A	0.619	0.9988	0.8737	S61	LOC_Os01g39370	downstream
Chr1	22166734	C	T	0.56	0.9995	0.7913	HT16843	LOC_Os01g39380	intron
Chr1	22207690	G	A	0.675	0.9931	0.9448	HT8549	LOC_Os01g39399	intron
Chr1	22241921	C	T	0.6207	0.996	0.8721	HT5689		intergenic
Chr1	22250156	C	T	0.6452	0.9967	0.9078	H470		intergenic
Chr1	22250715	C	T	0.8095	0.9978	1.1417	H3112		intergenic
Chr1	22252106	G	A	0.5238	0.9968	0.7362	H80		intergenic
Chr1	22259505	A	T	0.7059	0.9945	0.9905	WP-3	LOC_Os01g39490	upstream
Chr1	22270231	G	A	0.6	0.9916	0.8366	HT8592	LOC_Os01g39510	intron
Chr1	22273974	T	A	0.4902	0.9968	0.6887	H5524	LOC_Os01g39530	intron
Chr1	22276305	C	T	0.6522	0.9967	0.9177	HT13984	LOC_Os01g39520	downstream
Chr1	22309005	T	A	0.5	0.9972	0.7031	H164	LOC_Os01g39560	downstream
Chr1	22309338	T	A	0.5588	0.9863	0.7709	H6394	LOC_Os01g39560	downstream
Chr1	22331885	G	A	0.5909	0.9955	0.8293	H6394	LOC_Os01g39590	downstream
Chr1	22333708	C	T	0.5714	0.9962	0.8027	HM2-S55	LOC_Os01g39590	upstream
Chr1	22342353	G	A	0.55	0.9933	0.7683	HT5084	LOC_Os01g39600	upstream
Chr1	22357536	G	A	0.5172	0.989	0.7159	HT16334	LOC_Os01g39630	NS
Chr1	22397643	C	T	0.5	0.9971	0.703	HT-17382	LOC_Os01g39710	intron
Chr1	22410454	G	A	0.5385	0.9978	0.7584	HT8592	LOC_Os01g39740	intron
Chr1	22421592	A	T	0.5789	0.9945	0.8109	S61		intergenic
Chr1	22454380	C	T	0.5556	0.996	0.7801	HT13984	LOC_Os01g39810	3'-UTR
Chr1	22478201	C	T	0.75	0.9979	1.0577	HT13984	LOC_Os01g39850	upstream
Chr1	22499534	G	C	0.5833	0.9651	0.7756	HT10690	LOC_Os01g39890	NS
Chr1	22520286	A	G	0.5	0.9018	0.5682	S56	LOC_Os01g39930	downstream
Chr1	22535066	T	A	0.6111	0.9869	0.8457	HE-45	LOC_Os01g39960	5'-UTR
Chr1	22548521	T	C	0.6154	0.956	0.8081	HT5533		intergenic
Chr1	22549389	T	C	0.3333	0.9791	0.4418	H6231S		intergenic
Chr1	22555528	G	A	0.5455	0.9595	0.7142	HT-659	LOC_Os01g39990	downstream
Chr1	22555961	G	T	0.5714	0.9949	0.8009	S61	LOC_Os01g39990	downstream
Chr1	22565597	C	T	0.6	0.9938	0.8398	H470	LOC_Os01g40010	downstream
Chr1	22586878	C	T	0.6562	0.9972	0.924	HT-659	LOC_Os01g40040	downstream
Chr1	22614277	C	G	0.4783	0.9935	0.6672	HT16843	LOC_Os01g40080	NS
Chr1	22625534	G	A	0.5385	0.9948	0.7542	HT16334	LOC_Os01g40110	S
Chr1	22675407	G	A	0.619	0.9974	0.8717	HT3765	LOC_Os01g40190	upstream
Chr1	22682147	A	G	0.5455	0.9565	0.7099	H5668	LOC_Os01g40200	downstream
Chr1	22687050	C	T	0.6875	0.9965	0.9673	H5668	LOC_Os01g40200	NS
Chr1	22690145	C	T	0.64	0.9941	0.8968	HE-45	LOC_Os01g40200	upstream
Chr1	22734618	C	A	0.6923	0.9579	0.9195	HT5533	LOC_Os01g40260	downstream
Chr1	22742674	C	T	0.569	0.9949	0.7975	S56	LOC_Os01g40280	S
Chr1	22750465	G	A	0.5	0.9983	0.7047	HT13984	LOC_Os01g40290	downstream
Chr1	22754431	G	A	0.5357	0.9986	0.7556	H3476	LOC_Os01g40310	upstream
Chr1	22775122	T	C	0.6154	0.8601	0.6725	HT13270	LOC_Os01g40330	upstream
Chr1	22791330	G	A	0.5526	0.9952	0.7747	H117	LOC_Os01g40370	intron
Chr1	22807515	A	T	0.7692	0.987	1.0694	HT5533	LOC_Os01g40390	intron
Chr1	22810511	A	G	0.5208	0.9901	0.7225	H5524	LOC_Os01g40400	NS
Chr1	22815598	G	A	0.5942	0.9984	0.8381	H6394	LOC_Os01g40410	NS
Chr1	22826635	C	T	0.7073	0.9959	0.9945	HT-659	LOC_Os01g40430	intron
Chr1	22854897	C	T	0.6667	0.9968	0.9383	HT-659	LOC_Os01g40470	downstream
Chr1	22859836	C	T	0.6667	0.9976	0.9395	HE-45	LOC_Os01g40470	upstream
Chr1	22860704	C	T	0.5385	0.9938	0.7528	H5668	LOC_Os01g40470	upstream
Chr1	22869485	G	A	0.6364	0.9919	0.8886	S56	LOC_Os01g40480	S
Chr1	22875603	A	T	0.6364	0.9939	0.8914	SZ-HH		intergenic
Chr1	22896239	G	A	0.6	0.9938	0.8398	HT8592	LOC_Os01g40520	S
Chr1	22910027	G	A	0.5882	0.995	0.8248	HT5084	LOC_Os01g40570	intron
Chr1	22911938	C	T	0.6923	0.9941	0.9707	HT-3205	LOC_Os01g40570	downstream
Chr1	22978961	G	C	0.5625	0.997	0.7913	H5524	LOC_Os01g40640	downstream
Chr1	22992995	C	T	0.5	0.9939	0.6985	H164	LOC_Os01g40680	NS
Chr1	23062249	T	C	0.4667	0.9599	0.6033	HT10690	LOC_Os01g40810	S
Chr1	23062537	A	G	0.5	0.8208	0.4537	H339	LOC_Os01g40810	upstream
Chr1	23130585	C	A	0.5	0.9577	0.6473	HT3765	LOC_Os01g40900	downstream
Chr1	23131415	C	T	0.5	0.9974	0.7034	HT-659	LOC_Os01g40900	downstream
Chr1	23137497	G	T	0.6667	0.9973	0.939	H5668	LOC_Os01g40910	NS
Chr1	23430119	G	A	0.619	0.869	0.6901	HT10690		intergenic
Chr1	23452172	G	A	0.587	0.9949	0.8229	H339	LOC_Os01g41420	downstream
Chr1	23471978	C	T	0.619	0.9937	0.8665	H470	LOC_Os01g41460	upstream
Chr1	23474821	C	G	0.5385	0.9983	0.7591	HT16843	LOC_Os01g41460	downstream
Chr1	23482290	C	T	0.6087	0.9967	0.8562	HT16843	LOC_Os01g41470	upstream
Chr1	23526347	A	G	0.5946	0.9949	0.8337	H164	LOC_Os01g41560	upstream
Chr1	23546681	C	T	0.5185	0.9941	0.7249	H164	LOC_Os01g41580	NS
Chr1	23586792	G	A	0.625	0.9967	0.8792	HT8592	LOC_Os01g41650	downstream
Chr1	23599235	T	G	0.5	0.8862	0.5462	H80	LOC_Os01g41690	S
Chr1	23603734	G	T	0.5882	0.9957	0.8258	H6763	LOC_Os01g41700	splicing_site
Chr1	23620566	T	A	0.6452	0.9813	0.886	HT5689		intergenic
Chr1	23654995	G	A	0.68	0.9968	0.9571	HT8592	LOC_Os01g41790	downstream
Chr1	23691438	G	A	0.5882	0.9978	0.8287	HM2-S55	LOC_Os01g41834	intron
Chr1	23707686	C	T	0.6857	0.9967	0.9651	HT13291		intergenic
Chr1	23722466	C	T	0.5435	0.975	0.7333	HT5084		intergenic
Chr1	23723224	C	T	0.5238	0.9975	0.7372	HT16843		intergenic
Chr1	23732432	A	G	0.6364	0.9955	0.8936	HT-5875	LOC_Os01g41870	intron
Chr1	23754081	C	T	0.5909	0.9958	0.8297	HT16856	LOC_Os01g41890	downstream
Chr1	23763610	C	T	0.5357	0.9966	0.7528	HT13984	LOC_Os01g41900	downstream
Chr1	23781214	G	A	0.6111	0.9949	0.857	H5668	LOC_Os01g41930	upstream
Chr1	23787800	G	A	0.6364	0.9971	0.8959	HT-5875	LOC_Os01g41950	upstream
Chr1	23791270	C	T	0.76	0.9928	1.0646	HT16843	LOC_Os01g41960	intron
Chr1	23832428	A	T	0.5455	0.992	0.7601	HT8592	LOC_Os01g42024	downstream
Chr1	23835433	C	T	0.6	0.9007	0.7081	HT16334		intergenic
Chr1	23847955	C	T	0.5789	0.9948	0.8113	HT16843	LOC_Os01g42060	NS
Chr1	23878776	A	G	0.6364	0.9674	0.8539	HT8592	LOC_Os01g42110	intron
Chr1	23896517	C	T	0.6579	0.9982	0.9279	HM2-S55	LOC_Os01g42160	downstream
Chr1	23904772	T	G	0.5714	0.9107	0.6818	HT16600	LOC_Os01g42170	NS
Chr1	23918330	G	T	0.5	0.9525	0.6399	HT5533	LOC_Os01g42210	upstream
Chr1	23955815	C	T	0.6557	0.9555	0.8644	HT10690	LOC_Os01g42270	intron
Chr1	24035626	C	T	0.8333	0.9923	1.1676	HT8592	LOC_Os01g42340	upstream
Chr1	24084972	C	A	0.7143	0.992	0.9989	HT-659	LOC_Os01g42380	upstream
Chr1	24097239	G	A	0.6	0.9293	0.7485	HM2-S55		intergenic
Chr1	24097250	C	A	0.6	0.9297	0.7491	HM2-S55		intergenic
Chr1	24100687	C	T	0.6667	0.9014	0.8034	HT5533	LOC_Os01g42400	downstream
Chr1	24100887	T	C	0.5	0.952	0.6392	HT9414	LOC_Os01g42400	downstream
Chr1	24134468	G	A	0.5	0.9767	0.6742	HT10690	LOC_Os01g42460	upstream
Chr1	24175153	A	T	0.6667	0.9966	0.938	S56		intergenic
Chr1	24192298	G	A	0.6154	0.9987	0.8685	HT8592	LOC_Os01g42540	NS
Chr1	24217203	G	A	0.5556	0.9939	0.7771	H1697	LOC_Os01g42590	upstream
Chr1	24251666	C	T	0.6452	0.9936	0.9034	H5668	LOC_Os01g42630	downstream
Chr1	24271635	G	A	0.6	0.9954	0.842	HT8592	LOC_Os01g42670	NS
Chr1	24274930	C	T	0.6111	0.9953	0.8576	S61	LOC_Os01g42670	upstream
Chr1	24297337	C	T	0.5946	0.9964	0.8358	H569	LOC_Os01g42710	intron
Chr1	24348144	C	T	0.5185	0.9913	0.721	HT16334	LOC_Os01g42780	upstream
Chr1	24367660	C	T	0.5417	0.9962	0.7607	HT16843	LOC_Os01g42810	3'-UTR
Chr1	24456891	G	T	0.5862	0.9944	0.8211	H470		intergenic
Chr1	24498413	C	A	0.5	0.8741	0.5291	HT16658	LOC_Os01g43010	downstream
Chr1	24504094	C	T	0.6	0.997	0.8443	H117	LOC_Os01g43020	intron
Chr1	24598442	C	T	0.6111	0.9864	0.845	H164	LOC_Os01g43120	NS
Chr1	24612374	T	A	0.5652	0.9979	0.7963	H1697	LOC_Os01g43140	intron
Chr1	24615780	C	A	0.625	0.9975	0.8803	H1697	LOC_Os01g43140	downstream
Chr1	24637628	G	A	0.6429	0.9919	0.8977	HT5533	LOC_Os01g43170	intron
Chr1	24677205	G	A	0.5	0.9951	0.7002	H5524	LOC_Os01g43210	upstream
Chr1	24681499	G	A	0.5	0.9117	0.5822	H3112	LOC_Os01g43210	intron
Chr1	24681852	C	T	0.4	0.9659	0.5175	HM2-S125	LOC_Os01g43210	intron
Chr1	24682467	A	T	0.5	0.8939	0.5571	H6394	LOC_Os01g43210	intron
Chr1	24699389	G	T	0.7	0.9944	0.982	H7208	LOC_Os01g43220	upstream
Chr1	24713629	T	A	0.5	0.9401	0.6224	HT9414	LOC_Os01g43270	upstream
Chr1	24762358	G	T	0.5625	0.9961	0.79	HT-5875	LOC_Os01g43330	downstream
Chr1	24832365	A	C	0.5	0.9569	0.6462	HT8592	LOC_Os01g43400	downstream
Chr1	24832366	C	T	0.5	0.9532	0.6409	HT8592	LOC_Os01g43400	downstream
Chr1	24857058	C	T	0.6071	0.9938	0.8498	HT13984	LOC_Os01g43440	NS
Chr1	24967944	G	A	0.7193	0.9907	1.0041	H5668	LOC_Os01g43590	NS
Chr1	24970559	G	A	0.5517	0.9966	0.7754	HT8592	LOC_Os01g43590	downstream
Chr1	25005508	C	T	0.5161	0.9974	0.7262	HT16843	LOC_Os01g43630	downstream
Chr1	25059809	A	C	0.3	0.9971	0.4202	H6231W	LOC_Os01g43720	upstream
Chr1	25107104	A	G	0.5	0.8826	0.5411	HT10690	LOC_Os01g43800	downstream
Chr1	25123590	C	T	0.5625	0.9968	0.791	HT16843	LOC_Os01g43851	downstream
Chr1	25126924	T	C	0.7333	0.8553	0.8324	H1500	LOC_Os01g43860	upstream
Chr1	25142650	G	A	0.619	0.9963	0.8702	H6394	LOC_Os01g43880	upstream
Chr1	25190865	C	A	0.6176	0.9966	0.8686	H5668	LOC_Os01g43950	3'-UTR
Chr1	25244590	A	G	0.5312	0.8302	0.5111	HT16658		intergenic
Chr1	25246501	G	A	0.7143	0.9986	1.0082	HE-45		intergenic
Chr1	25336887	C	T	0.5385	0.998	0.7587	HT16843	LOC_Os01g44200	intron
Chr1	25368900	G	A	0.6364	0.9965	0.8951	HT8592	LOC_Os01g44250	NS
Chr1	25413389	A	C	0.5185	0.9904	0.7197	H164	LOC_Os01g44290	upstream
Chr1	25432298	T	A	0.6923	0.9074	0.8481	HT8592		intergenic
Chr1	25432324	A	T	0.6	0.8766	0.674	HT10690		intergenic
Chr1	25452380	A	G	0.6818	0.9953	0.9576	HT-5875	LOC_Os01g44360	downstream
Chr1	25454257	G	A	0.6154	0.9243	0.7633	HE-45		intergenic
Chr1	25463386	C	T	0.5882	0.9971	0.8277	HT-659	LOC_Os01g44390	3'-UTR
Chr1	25474803	A	T	0.5294	0.8365	0.5175	HT16658	LOC_Os01g44394	downstream
Chr1	25478856	C	T	0.5833	0.9907	0.8118	HT13984	LOC_Os01g44430	NS
Chr1	25498222	C	T	0.6	0.996	0.8429	HT5689	LOC_Os01g44940	downstream
Chr1	25507709	C	T	0.6471	0.9942	0.9069	HT13984		intergenic
Chr1	25510987	A	G	0.5833	0.9705	0.7832	HM2-S55	LOC_Os01g44970	upstream
Chr1	25573314	T	G	0.2143	0.9074	0.1721	HM2-S125	LOC_Os01g45050	upstream
Chr1	25579325	G	A	0.5385	0.9778	0.7302	H1500	LOC_Os01g45060	upstream
Chr1	25579381	G	A	0.7143	0.9962	1.0048	H164	LOC_Os01g45060	upstream
Chr1	25595589	C	T	0.6154	0.9985	0.8682	H470	LOC_Os01g45090	upstream
Chr1	25609604	A	T	0.6667	0.9987	0.941	HT5533		intergenic
Chr1	25635721	C	T	0.6	0.999	0.8471	H5668	LOC_Os01g45174	S
Chr1	25653770	G	C	0.5263	0.9274	0.6416	H6394	LOC_Os01g45210	upstream
Chr1	25653774	A	G	0.4667	0.8889	0.5029	S44	LOC_Os01g45210	upstream
Chr1	25663801	A	G	0.7333	0.9636	0.9856	HT5533	LOC_Os01g45220	upstream
Chr1	25663811	T	C	0.7273	0.9756	0.9941	HT5533	LOC_Os01g45220	upstream
Chr1	25670326	G	A	0.5455	0.8847	0.6084	H1500		intergenic
Chr1	25689148	A	G	0.5294	0.9974	0.745	HT5533	LOC_Os01g45260	upstream
Chr1	25756751	C	T	0.7097	0.992	0.9924	HT16843	LOC_Os01g45370	upstream
Chr1	25811771	A	G	0.5385	0.8877	0.6027	HT8549	LOC_Os01g45490	NS
Chr1	25811788	G	A	0.65	0.8592	0.7201	HT10690	LOC_Os01g45490	S
Chr1	25825054	C	T	0.6	0.9977	0.8453	HE-45	LOC_Os01g45510	downstream
Chr1	25841606	T	A	0.6444	0.9953	0.9047	HE-45	LOC_Os01g45530	3'-UTR
Chr1	25858134	G	T	0.5	0.9676	0.6613	H3476	LOC_Os01g45540	upstream
Chr1	25897250	T	C	0.3636	0.9625	0.4612	H6231W	LOC_Os01g45590	S
Chr1	25932392	G	A	0.5357	0.9972	0.7536	SZ-HH	LOC_Os01g45650	downstream
Chr1	26002300	G	A	0.5172	0.9954	0.7249	H1500	LOC_Os01g45770	downstream
Chr1	26028904	T	C	0.6	0.9306	0.7504	HT16658	LOC_Os01g45810	downstream
Chr1	26041324	T	C	0.5	0.9388	0.6206	H1500	LOC_Os01g45840	downstream
Chr1	26045603	G	A	0.5625	0.9853	0.7747	H80	LOC_Os01g45860	S
Chr1	26091902	C	T	0.6667	0.9978	0.9397	HT16843	LOC_Os01g45920	upstream
Chr1	26113975	C	T	0.6	0.9886	0.8324	HT16856	LOC_Os01g45970	5'-UTR
Chr1	26120013	A	G	0.7073	0.9898	0.9858	H569	LOC_Os01g45990	3'-UTR
Chr1	26145157	T	C	0.5581	0.9956	0.7831	H7208	LOC_Os01g46000	S
Chr1	26147225	G	T	0.7059	0.9961	0.9928	H117	LOC_Os01g46000	intron
Chr1	26151564	G	A	0.4615	0.9884	0.6363	HM2-S55	LOC_Os01g46000	downstream
Chr1	26151573	G	T	0.4615	0.9927	0.6423	HM2-S55	LOC_Os01g46000	downstream
Chr1	26163547	T	A	0.5789	0.9864	0.7995	HT13984	LOC_Os01g46020	upstream
Chr1	26166228	C	T	0.5556	0.9956	0.7795	HT-5875	LOC_Os01g46020	3'-UTR
Chr1	26166302	C	T	0.6842	0.997	0.9634	HT-5875	LOC_Os01g46020	3'-UTR
Chr1	26169804	C	T	0.75	0.9984	1.0584	SZ-HH	LOC_Os01g46030	upstream
Chr1	26254525	G	T	0.5217	0.9942	0.7296	H339	LOC_Os01g46169	intron
Chr1	26255142	G	T	0.5333	0.9977	0.7509	S61	LOC_Os01g46169	intron
Chr1	26256664	G	T	0.6923	0.9973	0.9752	WP-3	LOC_Os01g46169	intron
Chr1	26263334	C	T	0.5294	0.9873	0.7307	H6394	LOC_Os01g46169	intron
Chr1	26273454	C	T	0.6923	0.9964	0.974	H470	LOC_Os01g46169	intron
Chr1	26289214	G	T	0.5333	0.8427	0.5317	HT10690	LOC_Os01g46210	upstream
Chr1	26312933	T	A	0.6349	0.9768	0.8651	HT5689	LOC_Os01g46270	NS
Chr1	26329439	C	T	0.6552	0.9985	0.9245	HT9414	LOC_Os01g46300	downstream
Chr1	26334674	A	T	0.5	0.9227	0.5978	H1697	LOC_Os01g46310	upstream
Chr1	26352606	T	G	0.6522	0.81	0.6536	HT16327	LOC_Os01g46320	upstream
Chr1	26352607	C	A	0.6522	0.8094	0.6528	HT16327	LOC_Os01g46320	upstream
Chr1	26352608	T	C	0.6522	0.8071	0.6495	HT16327	LOC_Os01g46320	upstream
Chr1	26392485	C	T	0.6562	0.9961	0.9225	HT16843	LOC_Os01g46380	splicing_site
Chr1	26409982	G	A	0.7759	0.9932	1.0877	HT8549		intergenic
Chr1	26423229	C	A	0.5758	0.9919	0.8028	S117	LOC_Os01g46430	downstream
Chr1	26468083	C	A	0.6667	0.9968	0.9383	HT5533	LOC_Os01g46510	upstream
Chr1	26553572	T	A	0.5	0.908	0.577	HT10690	LOC_Os01g46632	intron
Chr1	26585850	C	T	0.5676	0.9915	0.7907	HT13984	LOC_Os01g46690	NS
Chr1	26640397	C	A	0.625	0.9878	0.8666	HE-45		intergenic
Chr1	26664479	G	A	0.5	0.9444	0.6285	HT9414	LOC_Os01g46770	upstream
Chr1	26668614	T	C	0.9167	0.9027	1.1588	HT-49	LOC_Os01g46770	S
Chr1	26675472	G	T	0.4615	0.9304	0.5542	HT16658	LOC_Os01g46780	NS
Chr1	26688343	C	T	0.5593	0.9967	0.7863	H5668	LOC_Os01g46800	NS
Chr1	26750599	C	T	0.6154	0.8247	0.6224	HT16327	LOC_Os01g46890	NS
Chr1	26793080	A	G	0.5588	0.9987	0.7884	H6394	LOC_Os01g46950	intron
Chr1	26907191	A	G	0.4667	0.8995	0.5179	HT16658		intergenic
Chr1	26917809	G	A	0.6389	0.9976	0.9001	HT5533	LOC_Os01g47110	downstream
Chr1	26931972	G	A	0.7273	0.9747	0.9928	HT16658		intergenic
Chr1	26931989	G	A	0.6364	0.9677	0.8543	HT16658		intergenic
Chr1	27035460	C	T	0.6897	0.9923	0.9645	HT-659	LOC_Os01g47300	NS
Chr1	27110532	G	A	0.5294	0.9921	0.7375	HT8592	LOC_Os01g47430	downstream
Chr1	27158568	T	C	0.4667	0.9977	0.6568	H80	LOC_Os01g47510	NS
Chr1	27181650	T	C	0.5882	0.9981	0.8292	HT16334	LOC_Os01g47540	intron
Chr1	27221440	C	A	0.5417	0.9981	0.7634	HT8592	LOC_Os01g47570	3'-UTR
Chr1	27229673	G	T	0.64	0.9959	0.8993	HT-3205	LOC_Os01g47580	NS
Chr1	27233844	G	T	0.6087	0.9968	0.8563	HT5533	LOC_Os01g47600	upstream
Chr1	27287291	G	A	0.5	0.9477	0.6331	HT9414	LOC_Os01g47710	downstream
Chr1	27287299	G	A	0.5385	0.9251	0.6556	HT9414	LOC_Os01g47710	downstream
Chr1	27334591	G	A	0.6429	0.9926	0.8987	HM2-S55	LOC_Os01g47770	upstream
Chr1	27392295	A	C	0.5	0.956	0.6449	HT10690	LOC_Os01g47850	upstream
Chr1	27392296	G	T	0.5	0.9466	0.6316	HT10690	LOC_Os01g47850	upstream
Chr1	27392550	G	A	0.6316	0.9925	0.8826	H164	LOC_Os01g47850	upstream
Chr1	27396450	A	G	0.6	0.9211	0.7369	HT5533	LOC_Os01g47850	upstream
Chr1	27402815	A	T	0.4545	0.9658	0.5944	HT5533	LOC_Os01g47870	downstream
Chr1	27424082	A	G	0.5455	0.9714	0.731	H1500	LOC_Os01g47910	downstream
Chr1	27430945	C	T	0.5385	0.9122	0.6374	S44	LOC_Os01g47930	upstream
Chr1	27431930	T	G	0.3077	0.8121	0.1694	HM2-S125	LOC_Os01g47930	upstream
Chr1	27432511	G	A	0.5294	0.9183	0.6331	H1500	LOC_Os01g47930	downstream
Chr1	27433018	A	G	0.4737	0.9234	0.5616	HT10690	LOC_Os01g47930	downstream
Chr1	27455968	T	A	0.3333	0.9258	0.3664	HM2-S125	LOC_Os01g47980	NS
Chr1	27457576	T	C	0.5	0.9039	0.5712	HT16843	LOC_Os01g47980	S
Chr1	27457671	C	T	0.5	0.95	0.6364	WP-3	LOC_Os01g47980	NS
Chr1	27520350	C	T	0.5625	0.9974	0.7918	HT-5875		intergenic
Chr1	27530767	A	G	0.5455	0.9567	0.7102	HM2-S55	LOC_Os01g48070	upstream
Chr1	27563157	C	T	0.5455	0.9319	0.6751	HT-5875	LOC_Os01g48130	downstream
Chr1	27656988	T	C	0.5556	0.9775	0.7539	HT13291	LOC_Os01g48250	NS
Chr1	27670425	A	G	0.5357	0.998	0.7548	HT3765	LOC_Os01g48280	intron
Chr1	27696366	C	T	0.5455	0.9962	0.7661	HT-659	LOC_Os01g48330	intron
Chr1	27708061	A	G	0.6364	0.9568	0.8389	HT16658	LOC_Os01g48339	downstream
Chr1	27742655	C	T	0.5	0.994	0.6986	HT8592	LOC_Os01g48410	S
Chr1	27786844	C	T	0.5455	0.8794	0.6009	H339	LOC_Os01g48470	upstream
Chr1	27822257	G	A	0.5714	0.9103	0.6812	HT9414	LOC_Os01g48520	upstream
Chr1	27823461	C	A	0.65	0.8094	0.6497	HT9414	LOC_Os01g48520	upstream
Chr1	27833656	T	A	0.625	0.9976	0.8805	HT16843	LOC_Os01g48530	upstream
Chr1	27847514	A	G	0.5849	0.994	0.8187	HM2-S55	LOC_Os01g48550	downstream
Chr1	27847522	T	G	0.5636	0.9919	0.7856	HM2-S55	LOC_Os01g48550	downstream
Chr1	27847810	A	G	0.5139	0.9943	0.7187	HM2-S55	LOC_Os01g48550	downstream
Chr1	27847828	G	C	0.5286	0.9921	0.7364	HM2-S55	LOC_Os01g48550	downstream
Chr1	27880072	A	T	0.5833	0.8921	0.6723	HT5533	LOC_Os01g48620	upstream
Chr1	27980469	A	G	0.6667	0.9483	0.8697	HT9414	LOC_Os01g48780	downstream
Chr1	27983868	G	T	0.5	0.9254	0.6016	HT16600	LOC_Os01g48790	5'-UTR
Chr1	28003384	C	T	0.5238	1	0.7408	H1697		intergenic
Chr1	28028189	T	A	0.6	0.9538	0.7832	HT5533	LOC_Os01g48840	intron
Chr1	28028191	A	G	0.6	0.9518	0.7804	HT5533	LOC_Os01g48840	intron
Chr1	28039348	C	T	0.5455	0.9612	0.7166	HT5084	LOC_Os01g48874	intron
Chr1	28079087	T	G	0.5833	0.9243	0.7179	HT5689	LOC_Os01g48920	upstream
Chr1	28079106	C	T	0.6154	0.9237	0.7624	HT5689	LOC_Os01g48920	upstream
Chr1	28079851	G	A	0.6	0.8695	0.664	HT8549	LOC_Os01g48930	upstream
Chr1	28101428	C	T	0.55	0.9972	0.7739	H1697	LOC_Os01g48960	intron
Chr1	28129745	T	C	0.5789	0.997	0.8144	H569	LOC_Os01g48990	intron
Chr1	28134339	G	A	0.5882	0.912	0.7074	H1500	LOC_Os01g49000	upstream
Chr1	28217367	C	A	0.6	0.9879	0.8314	HT8549	LOC_Os01g49090	upstream
Chr1	28238456	T	C	0.5455	0.9249	0.6652	H5668	LOC_Os01g49120	splicing_site
Chr1	28238457	C	G	0.5455	0.9533	0.7054	H5668	LOC_Os01g49120	splicing_site
Chr1	28259409	T	C	0.5	0.8552	0.5023	HT16327	LOC_Os01g49180	downstream
Chr1	28303888	G	A	0.6818	0.9929	0.9542	HE-45	LOC_Os01g49230	S
Chr1	28308130	C	T	0.5185	0.9958	0.7273	H5524	LOC_Os01g49240	S
Chr1	28312842	C	T	0.6923	0.9981	0.9764	HT16334	LOC_Os01g49250	S
Chr1	28316700	T	C	0.6216	0.9967	0.8744	HT13270	LOC_Os01g49250	intron
Chr1	28346755	T	A	0.5111	0.989	0.7072	H6231S	LOC_Os01g49310	intron
Chr1	28357838	T	A	0.6	0.9951	0.8416	HT5533	LOC_Os01g49320	upstream
Chr1	28362321	A	T	0.5455	0.8805	0.6025	HT16327	LOC_Os01g49330	upstream
Chr1	28396235	G	A	0.5556	0.9956	0.7795	H164		intergenic
Chr1	28423634	G	A	0.5	0.9935	0.6979	HT5533	LOC_Os01g49420	intron
Chr1	28441146	C	T	0.5333	0.9944	0.7463	HT-5875	LOC_Os01g49450	downstream
Chr1	28548552	C	T	0.525	0.9962	0.7371	HT10690	LOC_Os01g49680	NS
Chr1	28562442	T	A	0.5455	0.8446	0.5517	H5668	LOC_Os01g49690	downstream
Chr1	28569212	C	T	0.4286	0.9976	0.6027	HM2-S125	LOC_Os01g49720	NS
Chr1	28581116	G	A	0.6071	0.9939	0.8499	HE-45	LOC_Os01g49760	3'-UTR
Chr1	28610381	A	C	0.6818	0.998	0.9614	HT5533	LOC_Os01g49820	downstream
Chr1	28694689	G	A	0.5333	0.9961	0.7487	HT8592	LOC_Os01g49940	intron
Chr1	28717416	C	T	0.3636	0.9022	0.3759	HM2-S125	LOC_Os01g49970	S
Chr1	28772703	G	A	0.5588	0.9959	0.7845	S117	LOC_Os01g50080	upstream
Chr1	28786155	C	T	0.5	0.9708	0.6658	HT8592	LOC_Os01g50100	3'-UTR
Chr1	28806540	C	T	0.6923	0.9174	0.8622	HT9414	LOC_Os01g50120	upstream
Chr1	28840203	T	G	0.5455	0.8973	0.6262	HT5533	LOC_Os01g50180	intron
Chr1	28897622	C	T	0.6923	0.9974	0.9754	H5668	LOC_Os01g50340	downstream
Chr1	28906809	G	A	0.7059	0.9978	0.9952	SZ-HH		intergenic
Chr1	28980137	G	A	0.7368	0.997	1.0377	HT-17382	LOC_Os01g50470	intron
Chr1	28999568	C	T	0.5455	0.9084	0.6419	DUO	LOC_Os01g50500	S
Chr1	29005359	G	A	0.3333	0.9189	0.3567	H6231S	LOC_Os01g50500	upstream
Chr1	29008309	A	T	0.8462	0.8678	1.0097	H5524	LOC_Os01g50510	upstream
Chr1	29008317	T	A	0.7	0.9194	0.876	HT5689	LOC_Os01g50510	upstream
Chr1	29008389	T	G	0.6364	0.8875	0.7409	HT3765	LOC_Os01g50510	upstream
Chr1	29012159	A	T	0.6	0.8172	0.59	H1500	LOC_Os01g50510	downstream
Chr1	29012341	G	A	0.5263	0.8232	0.4943	H1500	LOC_Os01g50510	downstream
Chr1	29112135	C	T	0.5946	0.9967	0.8362	HE-45	LOC_Os01g50690	intron
Chr1	29139665	T	G	0.7273	0.8889	0.8714	H1500		intergenic
Chr1	29177403	T	G	0.5	0.9184	0.5917	HT-17382	LOC_Os01g50790	downstream
Chr1	29177835	T	G	0.5455	0.9755	0.7368	H6231S	LOC_Os01g50790	downstream
Chr1	29182371	C	A	0.5	0.9348	0.6149	HT-659	LOC_Os01g50800	intron
Chr1	29307919	C	T	0.8286	0.998	1.169	H5668	LOC_Os01g51010	intron
Chr1	29325334	G	A	0.7143	0.9988	1.0085	HT-17382	LOC_Os01g51040	downstream
Chr1	29345140	T	A	0.6875	0.9476	0.8982	HT5533	LOC_Os01g51080	upstream
Chr1	29345917	C	T	0.8	0.9306	1.0332	HT5084	LOC_Os01g51080	NS
Chr1	29354777	T	G	0.75	0.8987	0.9174	HT5084	LOC_Os01g51100	intron
Chr1	29424734	C	T	0.6538	0.9971	0.9205	H5668	LOC_Os01g51190	intron
Chr1	29434024	G	C	0.6667	0.9942	0.9347	HT9414	LOC_Os01g51200	NS
Chr1	29469773	G	A	0.7143	0.9922	0.9991	HT8592	LOC_Os01g51260	NS
Chr1	29470753	C	T	0.6333	0.9974	0.8919	H5668	LOC_Os01g51260	NS
Chr1	29530698	T	C	0.5294	0.8978	0.6042	HT8592	LOC_Os01g51360	intron
Chr1	29562204	G	A	0.6667	0.9964	0.9378	HT8592	LOC_Os01g51410	S
Chr1	29583442	G	A	0.5208	0.9912	0.7241	H164	LOC_Os01g51450	downstream
Chr1	29626535	A	G	0.5	0.9255	0.6017	HT13984	LOC_Os01g51590	upstream
Chr1	29627675	T	C	0.5	0.8188	0.4509	HT9414	LOC_Os01g51590	upstream
Chr1	29697575	C	G	0.6154	0.8586	0.6703	H3476	LOC_Os01g51660	downstream
Chr1	29697584	T	A	0.5833	0.9167	0.7071	HT8549	LOC_Os01g51660	downstream
Chr1	29697590	A	T	0.4167	0.9238	0.4815	HT13984	LOC_Os01g51660	downstream
Chr1	29745484	C	T	0.5333	0.9796	0.7254	HT8592	LOC_Os01g51720	downstream
Chr1	29749675	C	T	0.5	0.9394	0.6214	HT10690	LOC_Os01g51735	downstream
Chr1	29762488	A	T	0.5652	0.999	0.7979	H117	LOC_Os01g51754	5'-UTR
Chr1	29787744	A	T	0.68	0.9985	0.9595	HT-17382	LOC_Os01g51810	NS
Chr1	29836969	T	A	0.6	0.9213	0.7372	HT9414	LOC_Os01g51890	downstream
Chr1	29837024	C	T	0.2273	0.9396	0.236	HM2-S125	LOC_Os01g51890	downstream
Chr1	29837953	G	A	0.5	0.9242	0.5999	HM2-S125	LOC_Os01g51890	downstream
Chr1	29838200	G	C	0.5455	0.9618	0.7174	HT10690	LOC_Os01g51890	downstream
Chr1	29881837	A	G	0.5	0.9066	0.575	DUO	LOC_Os01g52000	S
Chr1	29887502	G	A	0.6	0.9404	0.7642	HT10690	LOC_Os01g52000	upstream
Chr1	29903530	C	T	0.5769	0.9933	0.8064	HT8592	LOC_Os01g52020	downstream
Chr1	29908105	G	A	0.6061	0.9978	0.854	HT8549		intergenic
Chr1	29909465	C	T	0.7	0.9994	0.9891	HT-17382		intergenic
Chr1	29909466	A	T	0.5	0.9983	0.7047	H5524		intergenic
Chr1	29909759	C	A	0.5769	0.9966	0.8111	HT-17382		intergenic
Chr1	29938567	G	A	0.5758	0.8419	0.5907	HT5084	LOC_Os01g52060	downstream
Chr1	29959970	C	T	0.5455	0.997	0.7672	HT16843	LOC_Os01g52100	upstream
Chr1	30032228	A	T	0.5455	0.9638	0.7203	HM2-S55	LOC_Os01g52250	3'-UTR
Chr1	30034517	T	A	0.5227	0.9899	0.7249	H80	LOC_Os01g52250	intron
Chr1	30053288	C	T	0.6	0.9877	0.8311	HM2-S55	LOC_Os01g52280	upstream
Chr1	30056283	C	T	0.5135	0.9967	0.7215	H1697	LOC_Os01g52280	S
Chr1	30076336	G	A	0.5333	0.9981	0.7515	HT-5875	LOC_Os01g52330	NS
Chr1	30114012	G	A	0.5455	0.9652	0.7222	H174		intergenic
Chr1	30233016	G	T	0.5	0.9964	0.702	H3476	LOC_Os01g52590	upstream
Chr1	30237475	G	A	0.5	0.97	0.6647	HT5533	LOC_Os01g52594	downstream
Chr1	30237488	A	G	0.5263	0.9785	0.7139	HT5533	LOC_Os01g52594	downstream
Chr1	30274209	C	T	0.6129	0.9981	0.8641	H117	LOC_Os01g52660	downstream
Chr1	30286913	C	T	0.5714	0.8834	0.6432	HT5084		intergenic
Chr1	30286917	C	T	0.5333	0.8896	0.5981	HT5084		intergenic
Chr1	30381631	C	T	0.4848	0.9971	0.6815	HT8592	LOC_Os01g52810	5'-UTR
Chr1	30411229	G	T	0.8235	0.9972	1.1606	HT8549	LOC_Os01g52880	downstream
Chr1	30414937	T	A	0.5357	0.9892	0.7423	S61	LOC_Os01g52900	NS
Chr1	30467955	C	T	0.7321	0.9919	1.0239	H5668	LOC_Os01g53010	S
Chr1	30625514	A	G	0.8485	0.9972	1.196	H5668	LOC_Os01g53294	intron
Chr1	30633665	C	T	0.6164	0.9982	0.8692	HT8592	LOC_Os01g53294	intron
Chr1	30658637	A	T	0.5417	0.9878	0.7488	HT5084	LOC_Os01g53350	upstream
Chr1	30735189	G	A	0.5909	0.9972	0.8317	HT8549		intergenic
Chr1	30744251	T	C	0.6154	0.9231	0.7616	H6394		intergenic
Chr1	30745611	T	C	0.5	0.9048	0.5725	DUO	LOC_Os01g53540	downstream
Chr1	30802728	A	C	0.5	0.8385	0.4787	H6231S		intergenic
Chr1	30806704	A	T	0.5556	0.9956	0.7795	HE-45		intergenic
Chr1	30898629	C	T	0.6207	0.9964	0.8727	DUO	LOC_Os01g53750	NS
Chr1	30903146	C	T	0.5682	0.9927	0.7932	H5668	LOC_Os01g53750	downstream
Chr1	30913260	T	A	0.7	0.9253	0.8843	HT5533	LOC_Os01g53779	intron
Chr1	30916028	G	A	0.6129	0.9941	0.8584	HT5533	LOC_Os01g53779	NS
Chr1	30940596	C	T	0.5833	0.9871	0.8067	HT13984	LOC_Os01g53820	downstream
Chr1	30948159	G	T	0.5357	0.9973	0.7538	HT8592	LOC_Os01g53830	downstream
Chr1	30971868	G	T	0.5385	0.9312	0.6643	HT8549	LOC_Os01g53870	downstream
Chr1	30973452	C	T	0.5455	0.9401	0.6867	HM2-S55	LOC_Os01g53880	upstream
Chr1	31000835	G	C	0.7	0.9185	0.8747	HM2-S55	LOC_Os01g53910	upstream
Chr1	31062929	G	C	0.5645	0.9955	0.792	H164	LOC_Os01g54000	NS
Chr1	31063924	T	A	0.5385	0.9349	0.6695	HE-45	LOC_Os01g54000	upstream
Chr1	31088611	G	A	0.55	0.9732	0.7399	HT5533	LOC_Os01g54040	upstream
Chr1	31094873	G	A	0.6286	0.9977	0.8857	H1697	LOC_Os01g54050	3'-UTR
Chr1	31112914	G	A	0.5686	0.9941	0.7958	HT5084	LOC_Os01g54100	S
Chr1	31138678	A	C	0.8125	0.8909	0.9948	SZ-HH	LOC_Os01g54140	upstream
Chr1	31179125	C	T	0.675	0.9981	0.9519	H5668	LOC_Os01g54210	downstream
Chr1	31189619	C	A	0.5294	0.8787	0.5771	HE-45	LOC_Os01g54220	S
Chr1	31200112	T	C	0.5	0.9299	0.608	HT8592	LOC_Os01g54230	downstream
Chr1	31208023	C	T	0.5	0.9946	0.6995	HT-659	LOC_Os01g54240	intron
Chr1	31219631	T	C	0.5	0.949	0.635	H1500	LOC_Os01g54250	downstream
Chr1	31235035	C	G	0.5455	0.9302	0.6727	HT10690	LOC_Os01g54290	NS
Chr1	31235042	G	C	0.5455	0.9353	0.68	HT10690	LOC_Os01g54290	S
Chr1	31239287	C	T	0.6522	0.9962	0.917	HT16843	LOC_Os01g54290	downstream
Chr1	31250228	T	G	0.6667	0.8972	0.7975	S61	LOC_Os01g54300	NS
Chr1	31303084	C	T	0.6944	0.9983	0.9796	H164	LOC_Os01g54400	downstream
Chr1	31318556	C	T	0.6765	0.9983	0.9543	HT16843	LOC_Os01g54430	S
Chr1	31346445	T	C	0.6923	0.9963	0.9738	HT5533	LOC_Os01g54490	downstream
Chr1	31371480	C	T	0.7419	0.994	1.0407	HT16843	LOC_Os01g54550	S
Chr1	31395684	A	G	0.5122	0.9961	0.7188	H339	LOC_Os01g54580	NS
Chr1	31398055	C	T	0.5946	0.9951	0.834	DUO	LOC_Os01g54580	intron
Chr1	31408565	C	T	0.5312	0.9951	0.7443	HT16843	LOC_Os01g54590	downstream
Chr1	31437163	G	A	0.75	0.9975	1.0571	HT-17382	LOC_Os01g54640	upstream
Chr1	31438251	A	G	0.6	0.8905	0.6937	S56	LOC_Os01g54640	upstream
Chr1	31484993	C	T	0.5625	0.9627	0.7427	HT5084	LOC_Os01g54714	intron
Chr1	31499295	C	T	0.6	0.9502	0.7781	H7208	LOC_Os01g54740	downstream
Chr1	31528627	C	G	0.6389	0.9968	0.899	H3476	LOC_Os01g54810	upstream
Chr1	31539306	G	A	0.5833	0.8864	0.6643	H569	LOC_Os01g54830	intron
Chr1	31559709	T	A	0.6	0.9872	0.8304	HT-17382	LOC_Os01g54870	NS
Chr1	31559819	C	T	0.5714	0.9967	0.8034	HT16843	LOC_Os01g54870	S
Chr1	31562944	T	A	0.6316	0.9973	0.8894	HT16843	LOC_Os01g54880	intron
Chr1	31570765	G	T	0.5357	0.9948	0.7502	HT16327	LOC_Os01g54900	intron
Chr1	31588786	A	G	0.6	0.9902	0.8347	HE-45	LOC_Os01g54920	splicing_site
Chr1	31615477	A	T	0.5714	0.9042	0.6726	HT16856	LOC_Os01g54980	downstream
Chr1	31615525	A	T	0.75	0.8088	0.7903	HT16856	LOC_Os01g54980	downstream
Chr1	31642990	C	T	0.6154	0.9974	0.8666	HT13984	LOC_Os01g55040	S
Chr1	31653637	C	T	0.6538	0.9972	0.9207	HT16843	LOC_Os01g55050	intron
Chr1	31680393	G	A	0.5625	0.9943	0.7874	S61	LOC_Os01g55094	intron
Chr1	31724372	C	T	0.6316	0.9976	0.8898	H470	LOC_Os01g55140	NS
Chr1	31749957	T	C	0.5385	0.942	0.6795	HT5533	LOC_Os01g55190	intron
Chr1	31763355	C	T	0.5294	0.9936	0.7396	H7208	LOC_Os01g55200	intron
Chr1	31781819	G	A	0.4	0.9225	0.4561	H6231W		intergenic
Chr1	31786690	G	A	0.625	0.9982	0.8813	HT16843		intergenic
Chr1	31795853	G	A	0.5625	0.994	0.787	HT5084	LOC_Os01g55240	NS
Chr1	31797460	G	A	0.5217	0.998	0.735	HT16327	LOC_Os01g55240	3'-UTR
Chr1	31860230	C	T	0.5333	0.9954	0.7477	H80	LOC_Os01g55350	S
Chr1	31932448	T	A	0.3333	0.8517	0.2616	H6231W	LOC_Os01g55430	upstream
Chr1	31935020	C	A	0.5455	0.9388	0.6849	HT-659		intergenic
Chr1	31938949	C	T	0.5333	0.9971	0.7501	HT8592	LOC_Os01g55440	NS
Chr1	32035610	C	T	0.5526	0.996	0.7758	HT16856	LOC_Os01g55590	downstream
Chr1	32038681	G	A	0.561	0.9929	0.7833	H117	LOC_Os01g55610	NS
Chr1	32038705	G	T	0.9538	0.9939	1.3403	H5668	LOC_Os01g55610	NS
Chr1	32101260	G	A	0.625	0.9972	0.8799	HT16843	LOC_Os01g55740	downstream
Chr1	32147764	C	T	0.64	0.9954	0.8986	S61	LOC_Os01g55795	downstream
Chr1	32169441	C	T	0.6757	0.9939	0.947	HT8592	LOC_Os01g55860	NS
Chr1	32275082	G	A	0.5417	0.9457	0.6893	H1500	LOC_Os01g56050	downstream
Chr1	32275101	G	A	0.5417	0.9604	0.7101	H1500	LOC_Os01g56050	downstream
Chr1	32282590	C	T	0.5862	0.9647	0.7791	WP-3		intergenic
Chr1	32290479	G	A	0.5385	0.997	0.7573	HT8592	LOC_Os01g56080	upstream
Chr1	32453485	T	A	0.55	0.9961	0.7723	H6763	LOC_Os01g56320	intron
Chr1	32455389	G	A	0.619	0.996	0.8697	HT16843	LOC_Os01g56320	S
Chr1	32526488	G	A	0.5714	0.9901	0.7941	HT16843	LOC_Os01g56430	NS
Chr1	32537777	C	T	0.65	0.9952	0.9125	H6394	LOC_Os01g56450	downstream
Chr1	32560719	C	T	0.7273	0.9983	1.0262	H5668	LOC_Os01g56490	intron
Chr1	32571517	T	A	0.5	0.9433	0.6269	H3476	LOC_Os01g56490	downstream
Chr1	32571526	G	T	0.4545	0.9524	0.5754	H3476	LOC_Os01g56490	downstream
Chr1	32584690	A	T	0.5789	0.9975	0.8152	HT-5875	LOC_Os01g56510	NS
Chr1	32595481	G	A	0.68	0.9941	0.9533	HT10690	LOC_Os01g56540	intron
Chr1	32642344	G	A	0.5254	0.9979	0.7401	HT3765	LOC_Os01g56590	NS
Chr1	32725953	G	A	0.5333	0.9574	0.694	HT5533	LOC_Os01g56710	downstream
Chr1	32754930	C	G	0.4	0.9455	0.4886	H6231S	LOC_Os01g56764	intron
Chr1	32755166	G	A	0.6923	0.8891	0.8222	HT5084	LOC_Os01g56764	intron
Chr1	32776956	G	A	0.5854	0.9858	0.8078	H6231W	LOC_Os01g56800	NS
Chr1	32790353	C	T	0.7174	0.9957	1.0085	H5668	LOC_Os01g56810	intron
Chr1	32810675	C	A	0.625	0.999	0.8825	HT8592		intergenic
Chr1	32816624	T	A	0.5455	0.9961	0.7659	HT-5875	LOC_Os01g56820	intron
Chr1	32820167	C	T	0.5455	0.9989	0.7699	HT5084	LOC_Os01g56820	upstream
Chr1	32834828	G	A	0.6905	1	0.9765	H6394	LOC_Os01g56850	upstream
Chr1	32851236	C	T	0.4615	0.8575	0.4511	H6231S	LOC_Os01g56880	intron
Chr1	32918771	C	T	0.561	0.9875	0.7757	HT-3205	LOC_Os01g56980	intron
Chr1	33032289	G	A	0.5	0.9	0.5657	HT8592	LOC_Os01g57150	upstream
Chr1	33033221	C	T	0.5789	0.9429	0.7379	HT5533	LOC_Os01g57150	upstream
Chr1	33164596	G	A	0.5641	0.9877	0.7804	SZ-HH		intergenic
Chr1	33207108	C	T	0.5	0.9965	0.7022	HT8592	LOC_Os01g57460	intron
Chr1	33280294	G	A	0.5143	0.9952	0.7205	HT13270		intergenic
Chr1	33285889	C	T	0.9	0.9989	1.2712	H5524		intergenic
Chr1	33296649	C	T	0.6	0.9975	0.845	DUO		intergenic
Chr1	33315542	G	A	0.619	0.9965	0.8704	S61	LOC_Os01g57620	upstream
Chr1	33316733	C	A	0.625	0.9946	0.8762	HE-45	LOC_Os01g57620	upstream
Chr1	33330119	G	A	0.6842	0.994	0.9591	H6394	LOC_Os01g57650	S
Chr1	33345461	A	G	0.3	0.9009	0.2841	H6231S	LOC_Os01g57670	intron
Chr1	33352666	G	A	0.5263	0.8704	0.561	HT5689	LOC_Os01g57690	upstream
Chr1	33402852	C	T	0.6	0.995	0.8415	H1697	LOC_Os01g57760	downstream
Chr1	33419211	C	T	0.5	0.952	0.6392	HT10690	LOC_Os01g57780	NS
Chr1	33422004	C	T	0.5714	0.855	0.603	HT8592	LOC_Os01g57780	upstream
Chr1	33423161	G	A	0.6	0.9415	0.7658	HM2-S55	LOC_Os01g57790	intron
Chr1	33434339	G	A	0.5	0.8978	0.5626	S61	LOC_Os01g57800	S
Chr1	33463745	G	A	0.5417	0.9911	0.7535	H6231W	LOC_Os01g57870	5'-UTR
Chr1	33606135	G	C	0.6667	0.8431	0.721	HT5689	LOC_Os01g58100	upstream
Chr1	33614376	T	A	0.5254	0.9951	0.7361	H6394	LOC_Os01g58114	5'-UTR
Chr1	33706131	T	A	0.5417	0.996	0.7604	HT9414	LOC_Os01g58330	splicing_site
Chr1	33730688	G	A	0.5862	0.9977	0.8258	HT16843	LOC_Os01g58380	splicing_site
Chr1	33823104	G	A	0.875	0.9921	1.2263	HT16658	LOC_Os01g58530	intron
Chr1	33824323	C	T	0.7	0.9933	0.9805	HT13984	LOC_Os01g58530	intron
Chr1	33866882	C	T	0.4835	0.9954	0.6773	HT8592	LOC_Os01g58580	upstream
Chr1	33883211	G	A	0.5357	0.9975	0.7541	DUO	LOC_Os01g58600	upstream
Chr1	33900663	T	A	0.5385	0.9201	0.6486	S44	LOC_Os01g58640	intron
Chr1	33909161	G	A	0.55	0.9946	0.7702	HT16843	LOC_Os01g58650	intron
Chr1	33924256	C	T	0.5556	0.9955	0.7794	H3476	LOC_Os01g58680	S
Chr1	33927481	C	T	0.525	0.9958	0.7365	HT-659	LOC_Os01g58690	NS
Chr1	33942889	G	A	0.549	0.9673	0.7302	H6394	LOC_Os01g58710	NS
Chr1	33960948	C	T	0.6	0.997	0.8443	HT-49	LOC_Os01g58754	3'-UTR
Chr1	34070529	C	T	0.3	0.9568	0.3632	H6231W	LOC_Os01g58930	downstream
Chr1	34080271	T	A	0.6	0.8853	0.6863	S117		intergenic
Chr1	34127994	C	T	0.5	0.995	0.7	HT13984	LOC_Os01g59040	upstream
Chr1	34140258	C	T	0.5312	0.9972	0.7473	H339	LOC_Os01g59090	intron
Chr1	34212978	C	T	0.5	0.9587	0.6487	HT-17382	LOC_Os01g59220	intron
Chr1	34284297	G	T	0.7778	0.9946	1.0923	HT9414	LOC_Os01g59310	downstream
Chr1	34297021	T	A	0.5273	0.9974	0.742	DUO	LOC_Os01g59340	intron
Chr1	34315213	G	A	0.5455	0.9195	0.6576	HM2-S55	LOC_Os01g59350	upstream
Chr1	34320763	A	C	0.9091	0.9847	1.264	HT8592		intergenic
Chr1	34326241	G	A	0.697	0.9911	0.9731	HT16843	LOC_Os01g59360	S
Chr1	34385837	G	T	0.5352	0.986	0.7371	HT-3205	LOC_Os01g59450	NS
Chr1	34418243	C	T	0.6667	0.9962	0.9375	DUO	LOC_Os01g59520	intron
Chr1	34549852	G	A	0.5882	0.9967	0.8272	H7208	LOC_Os01g59710	downstream
Chr1	34612881	G	A	0.6667	0.9982	0.9403	H3476	LOC_Os01g59850	5'-UTR
Chr1	34641246	G	A	0.6	0.9936	0.8395	HT-49	LOC_Os01g59900	NS
Chr1	34649894	G	A	0.5909	0.9953	0.829	DUO	LOC_Os01g59920	intron
Chr1	34660058	G	A	0.4286	0.9425	0.5248	S61	LOC_Os01g59940	upstream
Chr1	34711804	C	T	0.6111	0.9946	0.8566	H80	LOC_Os01g60040	3'-UTR
Chr1	34719541	C	T	0.6522	0.9936	0.9133	HT8592	LOC_Os01g60040	intron
Chr1	34726906	G	A	0.5	0.9338	0.6135	HT9414		intergenic
Chr1	34751959	G	T	0.5385	0.8166	0.5022	H3112	LOC_Os01g60080	downstream
Chr1	34757430	A	G	0.5385	0.9395	0.676	WP-3	LOC_Os01g60100	NS
Chr1	34824274	A	T	0.5	0.9272	0.6042	HT5084	LOC_Os01g60220	NS
Chr1	34893486	G	A	0.6667	0.9899	0.9286	HT16843	LOC_Os01g60309	downstream
Chr1	34920542	A	G	0.5	0.8919	0.5542	H3476	LOC_Os01g60360	upstream
Chr1	34927845	C	G	0.5	0.9687	0.6628	HT8592	LOC_Os01g60380	S
Chr1	34961270	C	G	0.3636	0.9333	0.4199	HT-17382	LOC_Os01g60440	downstream
Chr1	34977217	T	C	0.5455	0.934	0.6781	HE-45	LOC_Os01g60480	downstream
Chr1	34994866	C	T	0.6	0.8933	0.6976	H7208	LOC_Os01g60510	upstream
Chr1	35001107	T	G	0.5	0.9194	0.5931	HT8549	LOC_Os01g60520	intron
Chr1	35016266	A	G	0.6429	0.9592	0.8515	WP-3	LOC_Os01g60549	upstream
Chr1	35037171	C	T	0.5	0.8718	0.5258	H6394	LOC_Os01g60600	upstream
Chr1	35052636	C	T	0.4615	0.9749	0.6172	HT-5875	LOC_Os01g60630	downstream
Chr1	35057032	G	T	0.7826	0.9987	1.1049	H1697		intergenic
Chr1	35057521	G	A	0.8125	0.9957	1.143	HT-49		intergenic
Chr1	35058580	T	A	0.5	0.935	0.6152	HT8549		intergenic
Chr1	35076354	C	T	0.6364	0.8723	0.7194	S61	LOC_Os01g60660	upstream
Chr1	35132450	C	T	0.5385	0.9895	0.7467	HT8592	LOC_Os01g60750	intron
Chr1	35189491	T	C	0.6	0.9296	0.749	WP-3	LOC_Os01g60860	upstream
Chr1	35189493	G	A	0.6	0.9425	0.7672	WP-3	LOC_Os01g60860	upstream
Chr1	35198581	G	A	0.5714	0.9975	0.8045	HT10690		intergenic
Chr1	35202153	G	A	0.5714	1	0.8081	HT16843		intergenic
Chr1	35204201	G	A	0.6923	0.9952	0.9723	HT13270		intergenic
Chr1	35250425	T	A	0.6364	0.8797	0.7299	S61	LOC_Os01g60940	downstream
Chr1	35286150	A	G	0.5	0.9528	0.6404	HT16327	LOC_Os01g60980	NS
Chr1	35286163	T	C	0.4545	0.925	0.5367	HT-49	LOC_Os01g60980	S
Chr1	35286744	T	C	0.6667	0.8588	0.7432	HT8592	LOC_Os01g60980	upstream
Chr1	35322820	G	A	0.7241	0.9949	1.0168	HT16843	LOC_Os01g61044	NS
Chr1	35395214	G	A	0.5	0.9482	0.6339	HT9414	LOC_Os01g61140	NS
Chr1	35451747	G	A	0.5385	0.8717	0.5801	H6394	LOC_Os01g61270	S	35
Chr1	35575545	G	A	0.68	0.9599	0.905	HT5533	LOC_Os01g61490	NS	35
Chr1	35576431	C	T	0.5385	0.9973	0.7577	HT5533	LOC_Os01g61490	downstream	35
Chr1	35611149	C	T	0.9286	0.9966	1.3084	H5668	LOC_Os01g61580	NS	35
Chr1	35636655	C	T	0.6071	0.9954	0.8521	H6394	LOC_Os01g61610	intron	35
Chr1	35648671	A	T	0.5	0.8969	0.5613	HE-45		intergenic	35
Chr1	35860001	C	T	0.5135	0.9893	0.7111	HT5533	LOC_Os01g61940	upstream	35
Chr1	35862929	G	A	1	0.995	1.4071	HT16658	LOC_Os01g61940	NS	35
Chr1	35863242	G	A	1	0.9985	1.4121	HT8549	LOC_Os01g61940	NS	35
Chr1	35945208	C	T	0.5294	0.9983	0.7463	HT16600	LOC_Os01g62100	S	35
Chr1	35952643	G	A	0.5625	0.9095	0.6675	HT8592	LOC_Os01g62110	downstream	35
Chr1	35960933	C	T	0.7045	0.9946	0.9887	DUO		intergenic	35
Chr1	35973262	C	T	0.6429	0.9991	0.9079	HT-17382	LOC_Os01g62140	S	35
Chr1	36069927	T	A	0.5	0.9929	0.6971	HM2-S55	LOC_Os01g62320	NS	36
Chr1	36078829	C	T	0.6154	0.9969	0.8659	H569	LOC_Os01g62340	NS	36
Chr1	36088689	A	T	0.7	0.931	0.8924	HT8592	LOC_Os01g62360	downstream
Chr1	36144136	G	A	0.8611	0.9973	1.214	HT16843	LOC_Os01g62440	intron
Chr1	36192399	T	G	0.5455	0.9694	0.7282	HT8592	LOC_Os01g62510	downstream
Chr1	36192400	T	C	0.6154	0.9577	0.8105	HT8592	LOC_Os01g62510	downstream
Chr1	36283395	G	A	0.75	0.995	1.0536	HT16843	LOC_Os01g62650	S
Chr1	36286524	C	T	0.5769	0.9944	0.8079	HT-659	LOC_Os01g62650	upstream
Chr1	36304790	G	A	0.7333	0.9972	1.0331	HT-5875	LOC_Os01g62680	downstream
Chr1	36411531	G	A	0.6154	0.8684	0.6842	HT10690	LOC_Os01g62870	intron
Chr1	36500214	C	A	0.5385	0.8185	0.5049	HT10690	LOC_Os01g63020	intron
Chr1	36546164	G	A	0.6667	0.962	0.8891	H164	LOC_Os01g63060	downstream
Chr1	36561744	T	C	0.64	0.8875	0.746	HT16658	LOC_Os01g63090	S
Chr1	36578308	C	T	0.6	0.9933	0.8391	HM2-S55	LOC_Os01g63120	S
Chr1	36589185	G	A	0.5333	0.8925	0.6022	HT16856	LOC_Os01g63150	NS
Chr1	36602980	G	A	0.6	0.998	0.8457	HT5533	LOC_Os01g63150	upstream
Chr1	36619889	G	A	0.5806	0.9979	0.8181	H117	LOC_Os01g63180	NS
Chr1	36670357	G	A	0.6071	0.9981	0.8559	HT16843	LOC_Os01g63270	3'-UTR
Chr1	36707397	T	C	0.5	0.8287	0.4649	H7208	LOC_Os01g63330	S
Chr1	36708671	T	C	0.5	0.9822	0.6819	H5668	LOC_Os01g63330	intron
Chr1	36714698	A	G	0.6	0.86	0.6505	SZ-HH	LOC_Os01g63340	upstream
Chr1	36756188	G	C	0.5385	0.9765	0.7283	HT16843	LOC_Os01g63430	upstream
Chr1	36760092	A	T	0.6341	0.9963	0.8915	DUO	LOC_Os01g63444	3'-UTR
Chr1	36786480	T	C	0.5455	0.8929	0.62	S117		intergenic
Chr1	36804169	C	G	0.5	0.9528	0.6404	H174		intergenic
Chr1	36804175	C	T	0.5	0.9225	0.5975	H174		intergenic
Chr1	36877812	C	T	0.75	0.9037	0.9245	HT8592	LOC_Os01g63600	upstream
Chr1	36917920	C	G	0.7	0.9309	0.8922	HT8592	LOC_Os01g63650	upstream
Chr1	36923502	T	A	0.6087	0.9957	0.8548	HT-3205	LOC_Os01g63660	downstream
Chr1	36977765	G	A	0.5833	0.9472	0.7502	HT16658	LOC_Os01g63740	NS
Chr1	36979048	G	A	0.5455	0.9055	0.6378	HT16334	LOC_Os01g63740	NS
Chr1	36981102	G	A	0.6154	0.9877	0.8529	HT16843	LOC_Os01g63750	NS
Chr1	36989499	G	A	0.5333	0.9961	0.7487	HE-45		intergenic
Chr1	37078625	G	A	0.974	0.9947	1.3699	HT8549	LOC_Os01g63900	S
Chr1	37100751	C	T	0.7143	0.9176	0.8936	HT5533	LOC_Os01g63930	upstream
Chr1	37180616	G	T	0.65	0.9966	0.9144	HT13291	LOC_Os01g64010	3'-UTR
Chr1	37186635	A	G	0.5385	0.926	0.6569	HT16658	LOC_Os01g64020	5'-UTR
Chr1	37194574	G	T	0.6364	0.9974	0.8963	H6394	LOC_Os01g64030	intron
Chr1	37201375	C	G	0.5	0.9487	0.6346	SZ-HH	LOC_Os01g64050	intron
Chr1	37213095	C	T	0.5333	0.937	0.6651	HT5533	LOC_Os01g64070	S
Chr1	37223751	G	A	0.6	0.9	0.7071	HT13291	LOC_Os01g64080	NS
Chr1	37225806	T	G	0.5	0.8841	0.5432	HM2-S55	LOC_Os01g64080	NS
Chr1	37273965	C	T	0.5652	0.9961	0.7938	HE-45	LOC_Os01g64170	3'-UTR
Chr1	37286554	G	A	0.5	0.9557	0.6445	HT5084	LOC_Os01g64200	downstream
Chr1	37292493	A	T	0.6	0.938	0.7608	H3476	LOC_Os01g64220	NS
Chr1	37292495	A	C	0.6	0.9425	0.7672	H3476	LOC_Os01g64220	NS
Chr1	37295243	C	T	0.5714	0.91	0.6808	HT5533	LOC_Os01g64220	NS
Chr1	37310498	C	G	0.5769	0.9907	0.8027	H1500	LOC_Os01g64250	downstream
Chr1	37344031	G	A	0.72	0.9943	1.0102	H1697		intergenic
Chr1	37426931	C	T	0.7333	0.9929	1.027	HT16658	LOC_Os01g64500	intron
Chr1	37449788	G	C	0.5	0.9943	0.699	HT5533	LOC_Os01g64530	downstream
Chr1	37452151	G	A	0.5556	0.9942	0.7775	HT-49	LOC_Os01g64540	NS
Chr1	37479833	C	T	0.7	0.9773	0.9578	HT9414		intergenic
Chr1	37514642	C	T	0.5	0.9932	0.6975	H164	LOC_Os01g64630	upstream
Chr1	37541619	C	T	0.7273	0.9191	0.9141	HT8592	LOC_Os01g64700	upstream
Chr1	37589035	C	T	0.5882	0.9965	0.8269	H339	LOC_Os01g64780	downstream
Chr1	37589542	G	A	0.6494	0.986	0.8986	H6231S	LOC_Os01g64790	3'-UTR
Chr1	37598285	A	G	0.8235	0.9024	1.0266	HT8592	LOC_Os01g64800	upstream
Chr1	37653948	G	A	0.6571	0.9988	0.9276	H339	LOC_Os01g64860	NS
Chr1	37700332	G	A	0.6364	0.9589	0.8419	H1500	LOC_Os01g64960	downstream
Chr1	37716005	G	A	0.6286	0.9954	0.8825	HE-45	LOC_Os01g64980	NS
Chr1	37716068	C	T	1	0.9979	1.4112	H5668	LOC_Os01g64980	NS
Chr1	37719353	G	A	0.5128	0.9831	0.7013	HT10690	LOC_Os01g64980	S
Chr1	37726889	G	T	0.5	0.9358	0.6163	HT-17382	LOC_Os01g64990	intron
Chr1	37819024	G	C	0.5	0.9283	0.6057	WP-3	LOC_Os01g65150	upstream
Chr1	37849915	G	A	0.6333	0.9961	0.8901	DUO	LOC_Os01g65220	NS
Chr1	37854648	G	A	1	0.9969	1.4098	H5668	LOC_Os01g65230	NS
Chr1	37982537	G	T	0.5833	0.9196	0.7112	S61	LOC_Os01g65440	upstream
Chr1	37996357	G	A	0.875	0.9948	1.2301	HT16843	LOC_Os01g65460	intron
Chr1	37998502	C	T	0.5862	0.9981	0.8263	HT16856	LOC_Os01g65460	intron
Chr1	38040593	T	G	0.6286	0.9949	0.8818	H3476	LOC_Os01g65540	downstream
Chr1	38073936	C	T	0.85	0.9977	1.1988	HE-45	LOC_Os01g65590	NS
Chr1	38187873	C	T	0.6207	0.9981	0.8751	HT8592		intergenic
Chr1	38197341	C	T	0.5333	0.9871	0.736	HT16856	LOC_Os01g65780	intron
Chr1	38379691	C	T	0.5526	0.995	0.7744	HE-45	LOC_Os01g66100	upstream
Chr1	38400905	C	T	0.5385	0.9859	0.7416	HT16334	LOC_Os01g66120	S
Chr1	38427210	A	G	0.6667	0.8877	0.784	HT16554	LOC_Os01g66140	upstream
Chr1	38427214	C	T	0.6	0.8889	0.6914	HT16554	LOC_Os01g66140	upstream
Chr1	38475182	T	C	0.5	0.8584	0.5069	S56	LOC_Os01g66230	S
Chr1	38475514	C	T	0.7714	0.998	1.0881	H3112	LOC_Os01g66230	upstream
Chr1	38504016	C	T	0.5814	0.99	0.8081	H1500	LOC_Os01g66290	intron
Chr1	38510882	C	T	0.5692	0.995	0.7979	HT8592	LOC_Os01g66300	intron
Chr1	38558985	A	C	0.5357	0.9363	0.6675	HT5084	LOC_Os01g66379	downstream
Chr1	38596461	C	T	0.5926	0.9908	0.8251	H6231S	LOC_Os01g66480	downstream
Chr1	38596702	T	A	0.5676	0.9954	0.7962	HE-45	LOC_Os01g66480	downstream
Chr1	38642796	C	T	0.5333	0.9856	0.7338	HT-659	LOC_Os01g66544	NS
Chr1	38653814	G	A	0.6026	0.9964	0.8471	H6394	LOC_Os01g66560	NS
Chr1	38747416	G	A	0.6667	0.9941	0.9345	H6394	LOC_Os01g66700	upstream
Chr1	38751154	T	C	0.6154	0.9975	0.8668	H6763	LOC_Os01g66710	upstream
Chr1	38795676	G	A	0.8929	0.9967	1.2581	HT16843	LOC_Os01g66820	intron
Chr1	38823448	A	G	0.5882	0.9979	0.8289	HE-45	LOC_Os01g66860	downstream
Chr1	38885667	G	A	0.8667	0.9947	1.2182	HT16843	LOC_Os01g66940	S
Chr1	38894042	G	A	0.814	0.9953	1.1445	HT16843	LOC_Os01g66960	3'-UTR
Chr1	38912467	G	A	0.5789	0.9982	0.8161	HT9414	LOC_Os01g67000	intron
Chr1	39005205	C	T	0.5312	0.9924	0.7405	H3476	LOC_Os01g67220	intron
Chr1	39014257	G	A	0.5417	0.9964	0.761	H174	LOC_Os01g67240	S
Chr1	39021942	G	A	0.5833	0.9929	0.8149	HT9414		intergenic
Chr1	39025356	G	A	0.9375	0.9959	1.32	HT16843	LOC_Os01g67250	3'-UTR
Chr1	39042650	C	T	0.6	0.976	0.8146	HM2-S55	LOC_Os01g67260	upstream
Chr1	39050826	G	A	0.5217	0.9946	0.7302	H1697	LOC_Os01g67280	intron
Chr1	39055805	G	A	0.5556	0.9961	0.7802	H117	LOC_Os01g67290	S
Chr1	39058992	C	T	0.8571	0.9929	1.2021	HT8592	LOC_Os01g67290	upstream
Chr1	39062577	C	T	0.52	0.9884	0.719	HT-17382	LOC_Os01g67300	upstream
Chr1	39110233	C	T	0.5909	0.9951	0.8287	HT16658		intergenic
Chr1	39111270	T	A	0.6154	0.8444	0.6503	HT10690		intergenic
Chr1	39123509	G	A	0.5909	0.8969	0.6899	H7208		intergenic
Chr1	39198566	T	A	0.65	0.9987	0.9174	HT16856	LOC_Os01g67450	downstream
Chr1	39219344	A	G	0.5	0.9463	0.6312	HT5084	LOC_Os01g67490	5'-UTR
Chr1	39225077	C	T	0.619	0.996	0.8697	HT8592	LOC_Os01g67500	5'-UTR
Chr1	39231877	C	T	0.6667	0.9986	0.9409	HT8592		intergenic
Chr1	39234124	C	T	0.5476	0.9832	0.7507	HT-3205		intergenic
Chr1	39351625	G	A	0.5694	0.9652	0.756	HT5533	LOC_Os01g67710	upstream
Chr1	39351738	T	C	0.5	0.9598	0.6503	HT5533	LOC_Os01g67710	upstream
Chr1	39384402	C	T	0.5455	0.875	0.5947	H174	LOC_Os01g67760	downstream
Chr1	39388910	G	A	0.8261	0.9895	1.1534	HT16843	LOC_Os01g67770	intron
Chr1	39412685	C	T	0.5385	0.9961	0.756	H7208	LOC_Os01g67820	S
Chr1	39424556	A	T	0.5	0.9246	0.6005	HT5084	LOC_Os01g67835	downstream
Chr1	39460842	C	A	0.5312	0.9948	0.7439	H7208	LOC_Os01g67890	NS
Chr1	39463330	G	T	0.5455	0.9401	0.6867	HT-17382	LOC_Os01g67890	downstream
Chr1	39471415	G	A	0.6207	0.9927	0.8675	H117	LOC_Os01g67920	intron
Chr1	39512624	A	G	0.5333	0.8959	0.607	H3112	LOC_Os01g67990	NS
Chr1	39564635	G	A	0.8571	0.9968	1.2076	HT16843	LOC_Os01g68050	3'-UTR
Chr1	39578195	G	A	0.85	0.9958	1.1961	HT16843	LOC_Os01g68070	S
Chr1	39608588	G	A	0.6316	0.9912	0.8808	HT-5875	LOC_Os01g68130	S
Chr1	39608795	C	T	0.7143	0.99	0.996	HT-5875	LOC_Os01g68130	intron
Chr1	39640674	G	A	0.8571	0.9953	1.2055	HT16843	LOC_Os01g68200	intron
Chr1	39684966	C	T	0.7	0.9938	0.9812	H1697	LOC_Os01g68310	NS
Chr1	39685236	C	T	0.8542	0.9967	1.2034	HT8549	LOC_Os01g68310	S
Chr1	39689624	G	A	0.7241	0.9876	1.0065	HT16843	LOC_Os01g68320	3'-UTR
Chr1	39711255	C	T	0.5714	0.8585	0.608	HT13291	LOC_Os01g68340	NS
Chr1	39712225	C	T	0.5	0.9781	0.6761	HM2-S55	LOC_Os01g68340	S
Chr1	39717428	C	T	0.6	0.9654	0.7996	HT5533	LOC_Os01g68350	S
Chr1	39752698	C	T	0.5455	0.8567	0.5688	HT-5875	LOC_Os01g68410	NS
Chr1	39878842	C	T	0.7407	0.995	1.0404	HT8549	LOC_Os01g68660	downstream
Chr1	39897467	G	C	0.25	0.8909	0.1993	HM2-S125	LOC_Os01g68700	5'-UTR
Chr1	39912517	G	A	0.5385	0.9967	0.7569	HT9414	LOC_Os01g68710	downstream
Chr1	40077488	A	G	0.6	0.9174	0.7317	H6394	LOC_Os01g68990	downstream
Chr1	40077498	T	G	0.6429	0.9157	0.79	H6394	LOC_Os01g68990	downstream
Chr1	40101009	G	A	0.8462	0.9916	1.1848	HT16843	LOC_Os01g69020	downstream
Chr1	40126748	G	A	0.7	1	0.9899	HT8549	LOC_Os01g69050	upstream
Chr1	40190665	A	C	0.5	0.8467	0.4903	H164	LOC_Os01g69130	NS
Chr1	40268295	A	G	0.6087	0.994	0.8523	H339		intergenic
Chr1	40280513	A	G	0.5556	0.9192	0.6715	HT16658	LOC_Os01g69279	upstream
Chr1	40308481	T	C	0.5	0.9119	0.5825	HE-45	LOC_Os01g69810	S
Chr1	40312936	C	T	0.5714	0.8066	0.5346	H7208	LOC_Os01g69820	S
Chr1	40346439	C	T	0.5833	0.997	0.8207	H470	LOC_Os01g69850	intron
Chr1	40461035	G	A	0.5	0.9964	0.702	H117	LOC_Os01g69960	3'-UTR
Chr1	40472983	C	G	0.5455	0.9172	0.6544	HT-5875		intergenic
Chr1	40513799	T	A	0.5	0.9259	0.6023	H164	LOC_Os01g70030	S
Chr1	40548716	G	A	0.9583	0.9988	1.3535	HT16843	LOC_Os01g70060	intron
Chr1	40557160	C	T	0.5077	0.9968	0.7135	H164	LOC_Os01g70080	NS
Chr1	40577993	C	T	0.5	0.8014	0.4262	H174		intergenic
Chr1	40607376	G	T	0.6471	0.9945	0.9074	HT3765	LOC_Os01g70160	upstream
Chr1	40642444	T	C	1	0.8078	1.1424	HT16658	LOC_Os01g70210	upstream
Chr1	40683785	A	G	0.5227	0.9962	0.7338	HT16600	LOC_Os01g70260	3'-UTR
Chr1	40806013	C	T	0.6154	0.8964	0.7238	HT10690	LOC_Os01g70450	upstream
Chr1	40840420	C	A	0.5455	0.9937	0.7625	H5524	LOC_Os01g70520	upstream
Chr1	40855658	C	T	0.5833	0.9831	0.801	HM2-S55	LOC_Os01g70540	NS
Chr1	40914724	G	A	0.5238	0.9951	0.7338	HT-17382	LOC_Os01g70670	upstream
Chr1	40916841	C	T	0.5312	0.9838	0.7283	HT-5875	LOC_Os01g70670	S
Chr1	40952096	G	A	0.7273	0.8705	0.8454	HT9414	LOC_Os01g70740	upstream
Chr1	40952139	G	A	0.5	0.9524	0.6398	HT9414	LOC_Os01g70740	upstream
Chr1	40959361	T	C	0.6	0.9545	0.7842	SZ-HH	LOC_Os01g70760	NS
Chr1	40959384	G	A	0.6	0.9898	0.8341	HT5533	LOC_Os01g70760	S
Chr1	40970764	C	T	0.5714	0.9983	0.8057	H6394	LOC_Os01g70780	NS
Chr1	40997917	T	A	0.6923	0.9993	0.9781	H117	LOC_Os01g70820	downstream
Chr1	41039779	C	T	0.6471	1	0.9151	HT9414		intergenic
Chr1	41058245	T	C	1	0.9946	1.4066	HT16843	LOC_Os01g70930	NS
Chr1	41154678	C	T	0.5217	0.9951	0.7309	H6394	LOC_Os01g71100	splicing_site
Chr1	41159328	C	A	0.5	0.9215	0.5961	HT5084	LOC_Os01g71106	3'-UTR
Chr1	41176824	G	A	0.5455	0.9955	0.7651	H174	LOC_Os01g71160	NS
Chr1	41247051	T	C	0.569	0.9985	0.8026	HE-45	LOC_Os01g71280	intron
Chr1	41280495	C	T	0.5652	0.9933	0.7898	H6231S		intergenic
Chr1	41315861	C	T	0.6364	0.9974	0.8963	HT8592	LOC_Os01g71320	upstream
Chr1	41343225	G	A	0.6667	0.9918	0.9313	HT9414	LOC_Os01g71330	upstream
Chr1	41359764	T	A	0.5185	0.8817	0.566	HT16658		intergenic
Chr1	41387586	A	G	0.5185	0.995	0.7262	HT-17382	LOC_Os01g71420	downstream
Chr1	41390884	G	A	0.8667	0.9979	1.2227	HT8549	LOC_Os01g71430	downstream
Chr1	41496328	C	T	0.6	0.9916	0.8366	S61	LOC_Os01g71624	3'-UTR
Chr1	41501361	G	A	0.7692	0.9962	1.0824	WP-3	LOC_Os01g71624	downstream
Chr1	41586440	C	T	0.525	0.9981	0.7398	S61	LOC_Os01g71800	NS
Chr1	41589049	G	T	0.6875	0.9879	0.9552	HT8549	LOC_Os01g71800	downstream
Chr1	41644537	G	A	0.8125	0.9923	1.1382	HT16843	LOC_Os01g71880	downstream
Chr1	41687037	G	A	0.6471	0.9918	0.9035	HT13984	LOC_Os01g71940	downstream
Chr1	41729443	C	A	0.5385	0.9602	0.7053	HM2-S55	LOC_Os01g72009	intron
Chr1	41764949	T	A	0.6818	0.9988	0.9625	HT13984		intergenic
Chr1	41776521	G	T	0.4	0.9449	0.4878	H6231S		intergenic
Chr1	41782365	G	A	0.5116	0.9975	0.72	HT5533	LOC_Os01g72049	intron
Chr1	41838288	C	A	0.5	0.9956	0.7009	HT10690	LOC_Os01g72120	upstream
Chr1	41869568	C	T	0.8421	0.9979	1.1879	H5668	LOC_Os01g72205	S
Chr1	41874995	C	T	0.5294	0.9923	0.7378	HT5084	LOC_Os01g72220	NS
Chr1	41894896	T	A	0.6	0.8883	0.6906	HT16600	LOC_Os01g72250	intron
Chr1	41945219	G	A	1	0.9964	1.4091	HT16843		intergenic
Chr1	41947317	G	C	0.5789	0.9972	0.8147	HE-45	LOC_Os01g72330	upstream
Chr1	41993199	G	T	0.6	0.9118	0.7238	H164	LOC_Os01g72400	NS
Chr1	41993215	A	G	0.5455	0.9483	0.6983	HT16658	LOC_Os01g72400	S
Chr1	42024947	A	G	0.5556	0.9384	0.6986	H6394	LOC_Os01g72480	upstream
Chr1	42061179	C	T	0.5	0.8953	0.559	HM2-S125	LOC_Os01g72510	downstream
Chr1	42074513	G	T	0.6522	0.9948	0.915	H5668	LOC_Os01g72530	NS
Chr1	42077276	C	T	0.5714	0.9951	0.8012	HT13984	LOC_Os01g72530	upstream
Chr1	42133729	C	T	0.6087	0.9944	0.8529	H6394	LOC_Os01g72620	downstream
Chr1	42134390	G	A	0.5152	0.9959	0.7228	H3112	LOC_Os01g72620	S
Chr1	42162808	G	A	0.8696	0.9946	1.2222	HT16843	LOC_Os01g72670	3'-UTR
Chr1	42184099	C	T	0.5294	0.9969	0.7443	HT10690	LOC_Os01g72690	upstream
Chr1	42230350	G	A	0.8333	0.9953	1.1718	HT16843	LOC_Os01g72790	NS
Chr1	42237011	A	T	0.5156	0.9952	0.7224	H6394	LOC_Os01g72800	intron
Chr1	42292521	T	C	0.5217	0.9663	0.6901	HT5533	LOC_Os01g72920	upstream
Chr1	42292991	G	C	0.5	0.9365	0.6173	H1500		intergenic
Chr1	42294024	C	T	0.3333	0.9781	0.4404	H6231W		intergenic
Chr1	42327096	C	T	0.5455	0.9823	0.7464	HT8592	LOC_Os01g72970	NS
Chr1	42340781	C	A	0.6667	0.9963	0.9376	S56	LOC_Os01g72990	intron
Chr1	42366892	G	A	0.9583	0.9972	1.3513	HT16843	LOC_Os01g73024	upstream
Chr1	42421119	T	A	0.6	0.9947	0.841	HT3765	LOC_Os01g73140	intron
Chr1	42424233	C	T	0.6486	0.9959	0.9115	H339	LOC_Os01g73150	NS
Chr1	42439968	T	C	0.6	0.9894	0.8335	H5524	LOC_Os01g73190	upstream
Chr1	42447743	T	A	0.4667	0.9145	0.5391	HT16658	LOC_Os01g73220	downstream
Chr1	42459802	G	A	0.5294	0.9939	0.7401	HT-3205	LOC_Os01g73240	upstream
Chr1	42487318	C	T	0.814	0.9957	1.1451	H5668	LOC_Os01g73310	5'-UTR
Chr1	42498124	C	T	0.5	0.9366	0.6174	H6231S	LOC_Os01g73320	S
Chr1	42501278	A	G	0.5	0.8723	0.5265	H569	LOC_Os01g73320	S
Chr1	42514597	T	C	0.5	0.949	0.635	HT-3205	LOC_Os01g73344	S
Chr1	42517236	C	T	0.5625	0.9943	0.7874	HT5533	LOC_Os01g73344	downstream
Chr1	42524131	C	G	0.5333	0.9142	0.6329	H5668	LOC_Os01g73370	downstream
Chr1	42530585	C	G	0.5333	0.9316	0.6575	HM2-S55	LOC_Os01g73380	NS
Chr1	42530597	C	G	0.5333	0.938	0.6665	HM2-S55	LOC_Os01g73380	NS
Chr1	42535028	A	T	0.5238	0.9944	0.7328	HT5689	LOC_Os01g73390	upstream
Chr1	42546751	G	A	0.66	0.9929	0.9233	H6394	LOC_Os01g73410	3'-UTR
Chr1	42557293	T	C	0.5455	0.9719	0.7317	HM2-S55	LOC_Os01g73430	upstream
Chr1	42616444	C	T	0.6923	0.9967	0.9744	HT9414	LOC_Os01g73550	intron
Chr1	42630730	C	T	0.5	0.996	0.7014	H117	LOC_Os01g73580	downstream
Chr1	42641583	T	A	0.525	0.9989	0.7409	HT16658	LOC_Os01g73604	intron
Chr1	42705305	T	A	0.7059	0.9703	0.9563	HT8549	LOC_Os01g73710	NS
Chr1	42758161	G	A	0.5294	0.9956	0.7425	H5524	LOC_Os01g73810	S
Chr1	42760178	A	T	0.6071	0.9873	0.8406	SZ-HH	LOC_Os01g73800	upstream
Chr1	42764793	G	A	0.7778	0.9958	1.094	HT16843	LOC_Os01g73820	downstream
Chr1	42783244	C	T	0.5625	0.9986	0.7935	HT8592		intergenic
Chr1	42831511	G	A	0.8929	0.986	1.243	HT16843	LOC_Os01g73930	S
Chr1	42859896	C	T	0.6562	0.9948	0.9207	HT8592	LOC_Os01g73990	intron
Chr1	42883018	C	T	0.5294	0.9922	0.7377	HT8592	LOC_Os01g74030	upstream
Chr1	42948754	C	A	0.5333	0.9097	0.6265	HT8592	LOC_Os01g74140	upstream
Chr1	42979151	T	A	0.7857	0.9983	1.1087	H5668	LOC_Os01g74190	intron
Chr1	43017989	C	T	0.5882	0.9946	0.8242	HE-45	LOC_Os01g74250	NS
Chr1	43030842	C	T	0.5	0.8769	0.533	S61	LOC_Os01g74260	S
Chr1	43062906	T	G	0.5833	0.9566	0.7635	HT10690	LOC_Os01g74320	upstream
Chr1	43086582	C	G	0.5	0.8344	0.4729	H569	LOC_Os01g74390	intron
Chr1	43091220	A	G	0.5	0.8953	0.559	H6394	LOC_Os01g74400	NS
Chr1	43092200	A	G	0.6429	0.9592	0.8515	H174	LOC_Os01g74400	NS
Chr1	43122783	G	A	0.9091	0.9986	1.2837	HT16843	LOC_Os01g74460	intron
Chr1	43131230	G	A	0.8462	0.9975	1.1932	HT16843	LOC_Os01g74470	NS
Chr1	43191059	A	T	0.5227	0.9973	0.7354	H1500	LOC_Os01g74580	NS
Chr1	43192977	G	A	0.537	0.9956	0.7532	HT5084	LOC_Os01g74580	intron
Chr1	43194486	G	A	0.8571	0.9983	1.2097	HT16843	LOC_Os01g74590	NS
Chr1	43210358	C	T	0.5217	0.9978	0.7347	HT3765	LOC_Os01g74610	intron
Chr2	27434	C	T	0.4	0.9406	0.4817	HM2-S125	LOC_Os02g01050	splicing_site
Chr2	29483	G	A	0.7105	0.9955	0.9984	HT16843	LOC_Os02g01050	intron
Chr2	36274	T	A	0.5556	0.9971	0.7816	H1697	LOC_Os02g01070	intron
Chr2	85207	C	T	0.6207	0.9911	0.8652	HT-3205	LOC_Os02g01150	downstream
Chr2	92146	C	T	0.5909	0.9971	0.8316	HT13984	LOC_Os02g01170	upstream
Chr2	166720	T	C	0.5385	0.979	0.7319	HM2-S55	LOC_Os02g01280	downstream
Chr2	184243	C	T	0.64	0.9955	0.8987	HT13984	LOC_Os02g01340	NS
Chr2	187555	A	G	0.6667	0.9968	0.9383	HT8592	LOC_Os02g01350	3'-UTR
Chr2	300689	G	T	0.55	0.9964	0.7727	HM2-S55	LOC_Os02g01520	NS
Chr2	354921	G	T	0.5714	0.8488	0.5943	HT5084	LOC_Os02g01610	upstream
Chr2	426803	A	T	0.5625	0.9579	0.736	HT5533	LOC_Os02g01760	downstream
Chr2	426882	A	G	0.5238	0.9599	0.6841	HT5533	LOC_Os02g01760	downstream
Chr2	430759	G	A	0.6	0.9953	0.8419	HT8592	LOC_Os02g01770	downstream
Chr2	482899	C	T	0.5526	0.9922	0.7705	H5524	LOC_Os02g01870	NS
Chr2	533294	A	G	0.5833	0.8267	0.5798	HT8592	LOC_Os02g01960	downstream
Chr2	571028	G	A	0.6667	0.9979	0.9399	HE-45	LOC_Os02g02040	intron
Chr2	638782	G	A	0.5455	0.994	0.763	HT16843	LOC_Os02g02140	S
Chr2	639721	G	A	0.5455	0.9875	0.7538	HT735	LOC_Os02g02140	S
Chr2	674112	T	A	0.6429	0.9298	0.8099	HT16658	LOC_Os02g02200	upstream
Chr2	717988	A	C	0.6667	0.8457	0.7246	H5668	LOC_Os02g02240	NS
Chr2	717997	T	C	0.6	0.8988	0.7054	H5668	LOC_Os02g02240	S
Chr2	743108	G	T	0.7347	0.9959	1.0332	H6394	LOC_Os02g02270	upstream
Chr2	792344	T	A	0.5676	0.9952	0.7959	HT-5875	LOC_Os02g02370	downstream
Chr2	807465	C	T	0.6364	0.953	0.8335	HM2-S55		intergenic
Chr2	810672	T	C	0.5	0.9451	0.6295	H1697		intergenic
Chr2	827379	A	T	0.5	0.9112	0.5815	HT-49	LOC_Os02g02400	intron
Chr2	827382	A	T	0.5714	0.9023	0.6699	HT-49	LOC_Os02g02400	intron
Chr2	839821	C	T	0.5217	0.9955	0.7314	H5524	LOC_Os02g02410	intron
Chr2	852825	C	T	0.5333	0.9497	0.6831	H6394	LOC_Os02g02424	downstream
Chr2	993007	C	T	0.5814	0.9982	0.8197	H80	LOC_Os02g02670	NS
Chr2	1009361	G	A	0.6333	0.9952	0.8888	H6394	LOC_Os02g02690	intron
Chr2	1015636	A	T	0.5946	0.9915	0.8289	H117	LOC_Os02g02700	NS
Chr2	1185231	G	A	0.5306	0.9915	0.7384	HT-3205	LOC_Os02g03010	3'-UTR
Chr2	1195558	C	T	0.6667	0.9883	0.9263	HT13984	LOC_Os02g03040	intron
Chr2	1202854	T	C	0.52	0.9967	0.7307	H80	LOC_Os02g03050	upstream
Chr2	1239629	A	T	0.7037	0.9941	0.9868	H1500	LOC_Os02g03120	intron
Chr2	1275098	G	A	0.5952	0.9839	0.819	HT13291	LOC_Os02g03210	NS
Chr2	1309506	T	A	0.6154	0.9866	0.8514	H339	LOC_Os02g03260	5'-UTR
Chr2	1318542	G	A	0.5667	0.993	0.7915	HT16843	LOC_Os02g03270	S
Chr2	1352307	G	A	0.5417	0.9937	0.7572	H339	LOC_Os02g03350	NS
Chr2	1369342	A	T	0.475	0.9872	0.6536	H6231W	LOC_Os02g03370	upstream
Chr2	1414012	G	A	0.5854	0.9953	0.8212	HT8592	LOC_Os02g03470	intron
Chr2	1448100	C	T	0.5526	0.9965	0.7765	H174	LOC_Os02g03560	5'-UTR
Chr2	1454339	G	A	0.6667	0.9966	0.938	HT16843	LOC_Os02g03575	intron
Chr2	1471196	G	A	0.7273	0.9986	1.0266	SZ-HH	LOC_Os02g03600	intron
Chr2	1518279	C	A	0.8235	0.9952	1.1578	HT-5875	LOC_Os02g03650	upstream
Chr2	1545542	C	T	0.5556	0.9967	0.7811	HE-45	LOC_Os02g03690	intron
Chr2	1603196	C	T	0.5714	0.9951	0.8012	H174	LOC_Os02g03800	upstream
Chr2	1655394	G	A	0.7273	0.9963	1.0233	HT9414	LOC_Os02g03890	5'-UTR
Chr2	1681377	T	C	0.5238	0.9971	0.7367	H3476	LOC_Os02g03950	intron
Chr2	1691791	C	T	0.5417	0.9977	0.7628	S117	LOC_Os02g03950	downstream
Chr2	1695959	G	A	0.5641	0.9948	0.7904	H1697	LOC_Os02g03960	S
Chr2	1725142	T	C	0.525	0.9972	0.7385	H1697	LOC_Os02g03990	intron
Chr2	1745100	G	A	0.6087	0.9957	0.8548	H1500	LOC_Os02g04020	NS
Chr2	1746576	T	A	0.9714	0.9916	1.3619	HT16600	LOC_Os02g04020	NS
Chr2	1749902	C	T	0.5	0.9985	0.705	H164	LOC_Os02g04030	intron
Chr2	1782043	C	T	0.5135	0.9974	0.7225	H6763	LOC_Os02g04080	upstream
Chr2	1798148	C	T	1	0.9947	1.4067	HT16600	LOC_Os02g04120	downstream
Chr2	1811153	C	T	0.6364	0.8936	0.7495	H3476	LOC_Os02g04150	S
Chr2	1922171	G	A	0.619	0.9971	0.8713	HT-659	LOC_Os02g04360	downstream
Chr2	1952098	G	T	0.6047	0.9972	0.8512	S56	LOC_Os02g04430	intron
Chr2	1956475	C	T	0.625	0.9953	0.8772	H80	LOC_Os02g04440	intron
Chr2	1991318	C	T	0.5588	0.9977	0.787	H80	LOC_Os02g04490	intron
Chr2	2044891	C	G	0.5106	0.9926	0.7116	H174	LOC_Os02g04570	downstream
Chr2	2058620	A	G	0.5	0.9632	0.6551	HT16658	LOC_Os02g04600	upstream
Chr2	2093260	G	A	0.6333	0.9967	0.891	HT-5875	LOC_Os02g04660	upstream
Chr2	2118831	C	T	0.6562	0.9934	0.9187	H80	LOC_Os02g04690	intron
Chr2	2158718	C	A	0.5385	0.8597	0.5631	S44	LOC_Os02g04740	upstream
Chr2	2218520	T	A	0.7	0.8668	0.8016	HE-45		intergenic
Chr2	2251832	G	T	0.5821	0.9731	0.7852	HT8592	LOC_Os02g04870	upstream
Chr2	2265790	T	C	0.7333	0.8854	0.875	HT8592	LOC_Os02g04900	downstream
Chr2	2273801	G	T	0.5833	0.9266	0.7211	HT-3205	LOC_Os02g04910	upstream
Chr2	2276006	C	T	0.4375	0.9866	0.5998	H6231S	LOC_Os02g04910	upstream
Chr2	2297373	G	A	0.6154	0.9546	0.8061	H3112	LOC_Os02g04940	NS
Chr2	2297426	T	C	0.5333	0.9576	0.6942	H3112	LOC_Os02g04940	S
Chr2	2297771	A	G	0.4737	0.8759	0.4944	HT10690	LOC_Os02g04940	S
Chr2	2297781	G	A	0.5294	0.8767	0.5743	HT10690	LOC_Os02g04940	NS
Chr2	2304802	A	T	0.5333	0.9506	0.6843	S56	LOC_Os02g04940	downstream
Chr2	2308054	C	T	0.5	0.9954	0.7006	HT5689		intergenic
Chr2	2318794	G	A	0.5952	0.9955	0.8354	HM2-S55	LOC_Os02g04950	intron
Chr2	2346841	G	A	0.525	0.9956	0.7362	HT8592	LOC_Os02g04970	downstream
Chr2	2378687	T	A	0.5714	0.9157	0.6889	H569	LOC_Os02g05020	upstream
Chr2	2401288	C	T	0.566	0.9978	0.7973	HE-45	LOC_Os02g05040	intron
Chr2	2419829	A	T	0.5417	0.9387	0.6794	HT9414	LOC_Os02g05080	downstream
Chr2	2419832	T	C	0.52	0.9431	0.6549	HT9414	LOC_Os02g05080	downstream
Chr2	2434172	T	A	0.5455	0.9211	0.6599	HT9414	LOC_Os02g05100	S
Chr2	2470986	C	T	0.6889	0.9974	0.9706	HT16856	LOC_Os02g05170	S
Chr2	2477063	G	A	0.619	0.9951	0.8685	HT16843	LOC_Os02g05180	NS
Chr2	2524228	G	A	0.6667	0.9962	0.9375	HT16843	LOC_Os02g05250	upstream
Chr2	2543800	C	A	0.6538	0.991	0.9119	H80	LOC_Os02g05300	splicing_site
Chr2	2569691	A	G	0.5227	0.9926	0.7287	DUO	LOC_Os02g05340	3'-UTR
Chr2	2593152	G	A	0.4545	0.9273	0.5399	HM2-S125	LOC_Os02g05390	downstream
Chr2	2598047	G	A	0.5238	0.9919	0.7293	HT-3205	LOC_Os02g05400	intron
Chr2	2639593	G	A	0.75	0.9885	1.0444	H80	LOC_Os02g05470	NS
Chr2	2681555	G	C	0.5625	0.9582	0.7364	HM2-S55	LOC_Os02g05550	NS
Chr2	2723866	G	A	0.6774	0.9963	0.9528	H117	LOC_Os02g05600	NS
Chr2	2787870	G	A	0.9744	0.9962	1.3726	HT16600	LOC_Os02g05686	3'-UTR
Chr2	2817327	A	T	0.5	0.9971	0.703	HT13291	LOC_Os02g05730	NS
Chr2	2838603	C	T	0.6364	0.9961	0.8945	HT8592	LOC_Os02g05770	intron
Chr2	2842320	C	T	0.6667	0.995	0.9358	H3476	LOC_Os02g05770	3'-UTR
Chr2	2864637	G	A	0.5263	0.9981	0.7416	HT16843	LOC_Os02g05790	upstream
Chr2	2904018	G	A	0.5217	0.9973	0.734	H117	LOC_Os02g05870	downstream
Chr2	2934676	C	T	0.5385	0.9908	0.7485	H470	LOC_Os02g05910	NS
Chr2	2989632	C	G	0.5833	0.8344	0.5907	HT8549	LOC_Os02g05990	intron
Chr2	3014510	T	C	0.5455	0.9927	0.7611	HT10690	LOC_Os02g06040	downstream
Chr2	3020356	C	T	0.5714	0.9811	0.7814	HM2-S125	LOC_Os02g06050	S
Chr2	3034947	G	A	0.7333	0.9937	1.0281	HT16843	LOC_Os02g06080	intron
Chr2	3134888	G	T	0.6111	0.9956	0.858	HE-45	LOC_Os02g06270	5'-UTR
Chr2	3160265	C	T	0.5	0.9958	0.7012	HT16334	LOC_Os02g06320	intron
Chr2	3226249	G	A	0.7692	0.8221	0.8362	HT-49	LOC_Os02g06460	downstream
Chr2	3226349	C	T	0.6316	0.9078	0.7628	HT735	LOC_Os02g06460	downstream
Chr2	3234156	G	A	0.6471	0.9978	0.912	HT-49	LOC_Os02g06480	upstream
Chr2	3234670	C	G	0.6154	0.9529	0.8037	HT9414	LOC_Os02g06490	S
Chr2	3293697	A	G	0.5652	0.9968	0.7948	HT13291	LOC_Os02g06580	intron
Chr2	3296336	C	T	0.5455	0.9977	0.7682	HT5084	LOC_Os02g06580	upstream
Chr2	3307963	G	A	0.525	0.991	0.7297	HT735		intergenic
Chr2	3339320	G	A	0.5278	0.9985	0.7443	HT9414	LOC_Os02g06630	downstream
Chr2	3340884	A	G	0.6522	0.9875	0.9047	HT-17382	LOC_Os02g06640	NS
Chr2	3394652	G	T	0.5385	0.8979	0.6172	HT5689	LOC_Os02g06740	S
Chr2	3396963	G	A	0.9091	0.9972	1.2817	HT13984	LOC_Os02g06740	NS
Chr2	3432108	A	T	0.5455	0.9222	0.6614	H7208	LOC_Os02g06790	downstream
Chr2	3547499	C	T	0.575	0.9947	0.8057	HE-45	LOC_Os02g06970	upstream
Chr2	3563569	A	G	0.6087	0.9907	0.8477	HT10690	LOC_Os02g06980	upstream
Chr2	3566837	C	A	0.6923	0.9949	0.9718	HT16856	LOC_Os02g06990	NS
Chr2	3590314	C	T	0.5385	0.996	0.7559	HT8592	LOC_Os02g07020	upstream
Chr2	3591401	G	A	0.6667	0.9973	0.939	HT16843	LOC_Os02g07030	upstream
Chr2	3601488	C	T	0.7059	0.9906	0.985	H5524		intergenic
Chr2	3626996	C	T	0.5476	0.9954	0.7679	HT16856	LOC_Os02g07070	NS
Chr2	3666209	G	A	0.5556	0.9974	0.7821	HM2-S55	LOC_Os02g07120	S
Chr2	3777951	C	A	0.6	0.9937	0.8396	HT-3205	LOC_Os02g07330	upstream
Chr2	3785185	G	A	0.7619	0.9948	1.0701	H80	LOC_Os02g07340	intron
Chr2	3787704	T	G	0.3636	0.8683	0.328	HT16856	LOC_Os02g07340	intron
Chr2	3797001	C	T	0.6897	0.9954	0.9689	HT5084	LOC_Os02g07350	upstream
Chr2	3802101	A	G	0.5833	0.9247	0.7184	HT5689	LOC_Os02g07360	upstream
Chr2	3826511	T	C	0.6364	0.9851	0.8789	H470	LOC_Os02g07400	upstream
Chr2	3892202	G	A	0.625	0.9963	0.8787	H174	LOC_Os02g07520	NS
Chr2	3898328	G	A	0.5	0.8692	0.5221	HT5689	LOC_Os02g07520	upstream
Chr2	3902853	C	T	0.5	0.9579	0.6476	HT735	LOC_Os02g07540	S
Chr2	3939748	C	T	0.5714	0.8355	0.5754	H3112	LOC_Os02g07610	upstream
Chr2	3940078	C	T	0.5263	0.8704	0.561	HT13270	LOC_Os02g07610	upstream
Chr2	3941194	G	T	0.6	0.8937	0.6982	H1697	LOC_Os02g07620	splicing_site
Chr2	3944119	C	T	0.5833	0.9027	0.6873	DUO	LOC_Os02g07620	NS
Chr2	3944418	G	A	0.6	0.9498	0.7775	H117	LOC_Os02g07620	upstream
Chr2	3973612	G	A	0.7	0.9966	0.9851	HE-45	LOC_Os02g07650	intron
Chr2	3983321	G	A	0.56	0.9972	0.788	HT16843		intergenic
Chr2	4057253	T	G	0.6667	1	0.9429	S61	LOC_Os02g07770	downstream
Chr2	4065671	T	A	0.5	0.9967	0.7024	S61		intergenic
Chr2	4084502	G	A	0.5	0.9984	0.7048	HM2-S55	LOC_Os02g07800	intron
Chr2	4097038	G	A	0.625	0.9977	0.8806	HT16843	LOC_Os02g07820	intron
Chr2	4156809	T	C	0.5882	0.9503	0.7616	HT5533	LOC_Os02g07940	upstream
Chr2	4159512	C	T	0.6053	0.9905	0.8426	H6763	LOC_Os02g07940	upstream
Chr2	4163400	C	T	0.5333	0.9978	0.7511	H117	LOC_Os02g07960	downstream
Chr2	4192649	G	T	0.5	0.9841	0.6846	HT8592	LOC_Os02g08000	downstream
Chr2	4201761	C	T	0.5577	0.9946	0.7811	H6394	LOC_Os02g08010	intron
Chr2	4204866	G	A	0.8974	0.9962	1.2637	HT16600	LOC_Os02g08018	S
Chr2	4205093	C	T	0.6071	0.9947	0.8511	H80	LOC_Os02g08018	intron
Chr2	4344529	C	A	0.5455	0.8712	0.5893	HT9414	LOC_Os02g08200	downstream
Chr2	4385173	C	T	0.6176	0.9984	0.8712	H80	LOC_Os02g08260	intron
Chr2	4403413	A	G	0.75	0.8343	0.8263	H6394	LOC_Os02g08290	NS
Chr2	4404185	T	C	0.4545	0.8421	0.4195	S44	LOC_Os02g08290	NS
Chr2	4467302	G	A	0.7561	0.9882	1.0526	HT16600	LOC_Os02g08390	NS
Chr2	4468832	C	A	0.6429	0.9873	0.8912	HT735	LOC_Os02g08390	intron
Chr2	4532989	G	A	0.5	0.9959	0.7013	HT-659		intergenic
Chr2	4593342	C	T	0.6	0.9968	0.844	H117	LOC_Os02g08510	downstream
Chr2	4615004	C	T	0.75	0.9978	1.0575	HT16856	LOC_Os02g08540	upstream
Chr2	4625851	C	T	0.5714	0.997	0.8038	HT5084	LOC_Os02g08544	5'-UTR
Chr2	4633264	T	A	0.5641	0.9994	0.7969	H6763	LOC_Os02g09060	intron
Chr2	4637087	C	T	0.6667	0.9977	0.9396	H3476	LOC_Os02g09060	upstream
Chr2	4656447	T	C	0.625	0.9742	0.8474	HM2-S55	LOC_Os02g09080	downstream
Chr2	4678843	C	T	0.6042	0.9946	0.8468	HT8592	LOC_Os02g09120	intron
Chr2	4712005	A	G	0.6	0.9972	0.8446	S56	LOC_Os02g09170	S
Chr2	4714020	C	T	0.5641	0.9995	0.7971	DUO	LOC_Os02g09170	intron
Chr2	4740748	T	A	0.5185	0.9856	0.7129	H339	LOC_Os02g09220	NS
Chr2	4759820	C	T	0.619	0.997	0.8712	HT3765		intergenic
Chr2	4777735	C	T	0.6154	0.8893	0.7138	HT13270	LOC_Os02g09270	downstream
Chr2	4803869	C	T	0.7333	0.9957	1.031	H117	LOC_Os02g09340	S
Chr2	4831095	T	A	0.5385	0.8766	0.587	HT-5875	LOC_Os02g09400	upstream
Chr2	4853028	G	A	0.5312	0.9985	0.7491	H174	LOC_Os02g09450	downstream
Chr2	4861120	C	A	0.5	0.99	0.693	H6231W	LOC_Os02g09470	NS
Chr2	4870310	G	T	0.6667	0.9922	0.9318	HT-3205	LOC_Os02g09490	3'-UTR
Chr2	4907830	C	T	0.5556	0.9852	0.7648	H6231S	LOC_Os02g09520	downstream
Chr2	4910920	G	T	0.3636	0.986	0.4944	HM2-S55	LOC_Os02g09530	downstream
Chr2	4911032	G	A	0.5238	0.9993	0.7398	HE-45	LOC_Os02g09530	downstream
Chr2	4917710	G	A	0.4	0.9933	0.5562	HT5533	LOC_Os02g09550	NS
Chr2	4917753	A	G	0.5	0.9626	0.6542	HT5533	LOC_Os02g09550	NS
Chr2	4922843	C	T	0.5294	0.9651	0.6993	HT8549	LOC_Os02g09560	NS
Chr2	4923294	C	T	0.5455	0.9992	0.7703	HT-5875	LOC_Os02g09560	S
Chr2	4932584	G	A	0.6538	0.9954	0.9181	HT16554	LOC_Os02g09580	upstream
Chr2	4938911	C	T	0.68	0.9952	0.9549	H80	LOC_Os02g09600	3'-UTR
Chr2	4944879	G	A	0.5556	0.9949	0.7785	HT10690	LOC_Os02g09620	NS
Chr2	4965967	C	T	0.7143	0.9836	0.987	H3476	LOC_Os02g09660	upstream
Chr2	4986612	G	A	0.5625	0.9975	0.792	HT16843	LOC_Os02g09690	downstream
Chr2	5004708	A	T	0.68	0.9781	0.9307	HT-3205		intergenic
Chr2	5013467	A	G	0.4737	0.9145	0.549	HT8549	LOC_Os02g09730	upstream
Chr2	5056514	G	A	0.5484	0.9957	0.7695	H569	LOC_Os02g09800	intron
Chr2	5066386	A	T	0.5405	0.9979	0.7614	HM2-S55	LOC_Os02g09820	3'-UTR
Chr2	5086967	C	T	0.5263	0.9961	0.7388	HT16856		intergenic
Chr2	5089997	T	C	0.6	0.8504	0.637	SZ-HH	LOC_Os02g09860	downstream
Chr2	5191192	C	T	0.5143	0.9966	0.7225	HT-659	LOC_Os02g09980	downstream
Chr2	5235976	G	A	0.5	0.949	0.635	S61	LOC_Os02g10060	upstream
Chr2	5260595	C	T	0.6842	0.9957	0.9615	HT13291	LOC_Os02g10100	NS
Chr2	5375736	G	A	0.5676	0.9946	0.7951	HM2-S55	LOC_Os02g10260	intron
Chr2	5383300	T	C	0.5	0.8793	0.5364	HT10690	LOC_Os02g10270	upstream
Chr2	5391409	G	A	0.5952	0.9961	0.8362	HT5084	LOC_Os02g10270	NS
Chr2	5397292	C	A	0.5	0.9792	0.6777	HT5533	LOC_Os02g10280	NS
Chr2	5432938	G	A	0.7	0.9177	0.8736	HT8592	LOC_Os02g10340	NS
Chr2	5517422	C	T	0.6585	0.993	0.9214	H117	LOC_Os02g10490	S
Chr2	5526504	G	T	0.5278	0.9924	0.7357	HT735	LOC_Os02g10510	splicing_site
Chr2	5528580	C	T	0.6552	0.9966	0.9218	HT8592	LOC_Os02g10510	3'-UTR
Chr2	5541701	G	A	0.5	0.9961	0.7016	HT-659		intergenic
Chr2	5581406	C	T	0.5882	0.996	0.8262	HT16600	LOC_Os02g10614	upstream
Chr2	5613302	C	T	0.6667	0.995	0.9358	HT16856	LOC_Os02g10660	NS
Chr2	5618199	C	T	0.5385	0.9949	0.7543	HT8592	LOC_Os02g10670	NS
Chr2	5620020	C	T	0.5833	0.9946	0.8173	H6763	LOC_Os02g10670	downstream
Chr2	5621686	C	T	0.7	0.8913	0.8362	HT3765	LOC_Os02g10670	upstream
Chr2	5623557	A	T	0.5484	0.9926	0.7651	H164	LOC_Os02g10690	intron
Chr2	5661005	A	G	0.5714	0.9743	0.7717	HT735	LOC_Os02g10740	downstream
Chr2	5661008	A	C	0.5909	0.9667	0.7886	HT735	LOC_Os02g10740	downstream
Chr2	5726518	T	A	0.6667	0.9971	0.9388	WP-3	LOC_Os02g10790	downstream
Chr2	5739730	G	A	0.5	0.9184	0.5917	HM2-S55	LOC_Os02g10800	downstream
[truncated: 15,400 more rows]
[truncated: 1 more columns]

## Sheet: Table S2
Supplementary Table 2. Statistics of EMS-induced SNPs in the 52 HHZ mutant bulks.
# SNPsa, the number of SNPs between each mutant bulk and the Nipponbare reference genome; # SNPsb, the EMS-induced SNPs in each mutant bulk.
Mutant	Total PE reads	Aligned ratio (%)	Average depth	Coverage (%)	# SNPsa	# SNPsb
HT-49	27072696	73.71	14X	85.10	1376631	144
WP-3	25074614	74.00	13X	84.71	1251271	80
HT16327	61664386	87.33	43X	86.25	1050936	234
HT16600	64908097	86.84	45X	86.30	1074021	153
H164	72604994	64.26	37X	84.98	1392036	278
H3112	53876768	58.44	25X	84.20	1184795	146
H5668	65291715	61.22	32X	84.66	1306762	298
H569	60098278	65.82	32X	84.56	1260832	145
H6394	77680567	68.95	38X	86.84	1490517	342
H7208	70362479	66.94	38X	87.09	1503597	189
HT13291	39674857	63.92	20X	84.29	1131499	120
HT5689	64867994	67.88	32X	84.75	1331545	249
DUO	51128801	65.74	27X	84.24	1496686	205
H117	41628819	52.52	18X	81.90	1150047	353
H1697	52154232	65.09	27X	85.04	1503188	180
H339	46780141	63.69	24X	83.55	1396402	133
H3476	52517470	66.50	28X	84.42	1545539	186
H470	96832165	76.76	60X	83.20	1335399	165
H5524	55269458	66.90	29X	83.81	1504473	403
H6763	49224167	63.86	25X	83.85	1424767	135
H80	102278354	77.28	64X	82.45	1243794	270
HT13270	54411225	64.98	28X	85.38	1410270	111
HT13984	57275348	68.61	31X	79.49	1305651	313
HT16334	33226524	67.86	16X	78.81	1206398	222
HT16554	32163998	69.25	18X	78.59	1147676	83
HT16843	38674908	69.82	21X	79.36	1289850	727
HT16856	121149941	75.38	73X	84.92	1443860	364
HT8592	69474368	77.63	43X	86.58	1687686	1091
H1500	93618932	82.24	62X	89.85	1812562	489
H174	77224612	76.43	47X	87.38	1328455	466
H6231S	91119127	80.09	59X	87.53	1444560	335
H6231W	60120220	82.67	40X	87.04	1294171	263
HE-45	72579633	78.54	45X	87.81	1521209	338
HM2-S125	69616811	76.55	43X	87.39	1382732	212
HT10690	90379413	83.10	60X	89.78	1590518	490
HT16658	106079814	83.00	70X	90.15	1691301	484
HT-17382	59972587	78.46	35X	87.42	1411937	202
HT-3205	64242304	82.71	43X	89.32	1461629	268
HT3765	62855707	79.31	40X	87.61	1469418	180
HT5084	94980875	82.17	62X	89.85	1830795	669
HT5533	67006792	85.54	46X	89.52	1850122	1010
HT-5875	63784852	78.79	40X	87.54	1471837	235
HT-659	65685831	78.29	41X	87.79	1447134	537
HT735	64964918	85.19	44X	89.43	1615064	910
HT8549	107245365	83.11	71X	90.10	1696334	525
HT9414	95822203	83.05	64X	89.90	1622567	560
S117	75565481	76.74	46X	87.39	1315321	181
S44	88767289	76.25	54X	87.56	1379004	184
HM2-S55	76658101	80.49	50X	89.53	1765506	917
S56	72850810	77.04	45X	87.29	1290866	159
S61	86647492	75.85	53X	87.57	1385235	259
SZ-HH	50279918	69.74	28X	85.28	1430889	201

## Sheet: Table S3
Supplementary Table 3. List of EMS-induced SNPs presented in the Rice3K project.
Ref, reference genotype; Alt, altered genotype; SNP index, mutation rate in test mutant; Allele index, ratio of reads supporting reference genotype in background mutants; ED, Eucledian distance between the test mutant and background mutants; MAF, minor allele frequency of SNPs shared with the Rice3K project.
Chromosome	Locus	Ref	Alt	SNP index	Allele index	ED	Mutant	Region/Gene	Effect	MAF
Chr1	190301	G	A	0.7273	0.8127	0.7637	HT5533	LOC_Os01g01369	5'-UTR	0.0623
Chr1	1436873	G	A	0.6	0.9905	0.8351	HT5084	LOC_Os01g03530	upstream	0.0971
Chr1	1464028	C	T	0.7222	0.9916	1.0095	HE-45		intergenic	0.0104
Chr1	1923233	C	T	0.5	0.9545	0.6428	H1500	LOC_Os01g04310	upstream	0.0843
Chr1	1929290	G	A	0.8333	0.8991	1.0358	HT5533	LOC_Os01g04324	S	0.3954
Chr1	1935011	A	T	0.5	0.8941	0.5573	HT5084	LOC_Os01g04340	3'-UTR	0.1168
Chr1	1948088	T	G	0.5385	0.9151	0.6415	HT10690	LOC_Os01g04370	downstream	0.0277
Chr1	1999028	A	T	0.5294	0.8679	0.5619	HT16327	LOC_Os01g04490	NS	0.4788
Chr1	2033851	C	A	0.5556	0.9203	0.673	HT8592	LOC_Os01g04550	upstream	0.2256
Chr1	2033852	G	A	0.5294	0.9209	0.6368	HT8592	LOC_Os01g04550	upstream	0.4461
Chr1	2390862	A	C	0.5833	0.8583	0.6245	S61	LOC_Os01g05090	upstream	0.0352
Chr1	2410153	A	G	0.6	0.8541	0.6422	H174	LOC_Os01g05140	downstream	0.1649
Chr1	2733723	C	T	0.5455	0.9398	0.6863	H1500	LOC_Os01g05720	downstream	0.3273
Chr1	2734633	A	G	0.8333	0.9211	1.0669	HT8549	LOC_Os01g05730	downstream	0.4345
Chr1	2838094	G	A	0.7857	0.9436	1.0314	HT5533	LOC_Os01g05900	intron	0.2489
Chr1	2838111	C	T	0.7692	0.9581	1.0286	HT5533	LOC_Os01g05900	intron	0.175
Chr1	2838145	C	G	0.8	0.9912	1.1189	HT5533	LOC_Os01g05900	intron	0.0246
Chr1	3164311	C	T	0.5833	0.9558	0.7624	HM2-S55	LOC_Os01g06700	S	0.1607
Chr1	3295406	A	G	0.6154	0.9044	0.7351	HT5533	LOC_Os01g06970	downstream	0.0493
Chr1	3432694	C	T	0.6923	0.9978	0.9759	HT-49	LOC_Os01g07280	S	0.0105
Chr1	3487489	G	C	0.5	0.8722	0.5264	DUO	LOC_Os01g07370	downstream	0.097
Chr1	3593736	T	G	0.5455	0.9331	0.6768	H80	LOC_Os01g07520	intron	0.1338
Chr1	3765930	G	T	0.5	0.9918	0.6955	HT13984	LOC_Os01g07840	intron	0.0861
Chr1	3793814	C	A	0.6	0.9477	0.7746	HT8549		intergenic	0.0784
Chr1	3879510	G	A	0.5152	0.9908	0.7156	HT5533	LOC_Os01g08020	S	0.2692
Chr1	3879522	T	C	0.5333	0.9875	0.7365	HT5533	LOC_Os01g08020	S	0.2736
Chr1	3879564	T	C	0.6364	0.9963	0.8948	HT5533	LOC_Os01g08020	S	0.2759
Chr1	4369035	C	T	0.5263	0.9347	0.652	HT5533	LOC_Os01g08740	intron	0.2826
Chr1	4369036	A	T	0.5263	0.9351	0.6525	HT5533	LOC_Os01g08740	intron	0.29
Chr1	4419593	C	A	0.6429	0.918	0.7932	HT10690	LOC_Os01g08800	upstream	0.0907
Chr1	4433540	G	T	0.6154	0.916	0.7515	H6394	LOC_Os01g08820	NS	0.0233
Chr1	4482321	A	G	0.4	0.9231	0.4569	H6231W	LOC_Os01g08890	intron	0.1415
Chr1	4575747	A	G	0.5833	0.9169	0.7074	HT16658	LOC_Os01g09110	S	0.2712
Chr1	4602333	C	T	0.5455	0.9605	0.7156	HM2-S55	LOC_Os01g09160	NS	0.1104
Chr1	4708904	G	A	0.75	0.9967	1.056	H1697		intergenic	0.1934
Chr1	4928781	G	A	0.6364	0.8297	0.6592	HT-3205		intergenic	0.0413
Chr1	4989387	A	T	0.5	0.9628	0.6545	HT-49	LOC_Os01g09680	upstream	0.2503
Chr1	5675018	G	A	0.625	0.9493	0.8122	HT8592	LOC_Os01g10630	downstream	0.3669
Chr1	5718014	G	A	0.5385	0.9014	0.6221	S44	LOC_Os01g10690	downstream	0.0459
Chr1	6258568	A	T	0.6	0.893	0.6972	S61	LOC_Os01g11590	downstream	0.0123
Chr1	6270907	C	T	0.6364	0.9972	0.896	HT-659	LOC_Os01g11620	downstream	0.0128
Chr1	6550413	G	C	0.5	0.899	0.5643	HT9414	LOC_Os01g12040	intron	0.4412
Chr1	6550422	A	G	0.6471	0.8819	0.7481	HT9414	LOC_Os01g12040	intron	0.4911
Chr1	6663146	C	G	0.5	0.9612	0.6522	HT10690	LOC_Os01g12210	upstream	0.1152
Chr1	6829336	A	C	0.7	0.8746	0.8126	H1500	LOC_Os01g12460	downstream	0.0183
Chr1	6870572	A	G	0.6061	0.9743	0.8208	HM2-S55		intergenic	0.2158
Chr1	7275570	G	A	0.4762	0.9491	0.6015	HT16658	LOC_Os01g13060	upstream	0.144
Chr1	7305317	A	G	0.5714	0.9217	0.6973	HT10690	LOC_Os01g13130	downstream	0.015
Chr1	7369612	T	C	0.5385	0.8497	0.549	H1500	LOC_Os01g13229	downstream	0.0454
Chr1	7667585	C	T	0.5	0.9962	0.7017	DUO	LOC_Os01g13690	NS	0.0136
Chr1	7828624	C	T	0.7	0.9089	0.8611	H164	LOC_Os01g13970	S	0.0316
Chr1	7860323	T	C	0.5	0.9842	0.6848	HM2-S55	LOC_Os01g14030	downstream	0.1716
Chr1	8023190	A	T	0.5333	0.9596	0.6971	HT5533	LOC_Os01g14320	downstream	0.0208
Chr1	8260319	G	A	0.5294	0.9611	0.6937	WP-3	LOC_Os01g14770	intron	0.0891
Chr1	8586496	C	G	0.7143	0.9697	0.9673	HT8549	LOC_Os01g15340	3'-UTR	0.2447
Chr1	8969029	C	T	0.5455	0.9423	0.6899	HT9414	LOC_Os01g15910	upstream	0.0544
Chr1	8977885	T	C	0.5	0.8988	0.564	H3476	LOC_Os01g15934	intron	0.0945
Chr1	8977898	C	T	0.6364	0.8764	0.7252	H7208	LOC_Os01g15934	intron	0.0142
Chr1	8991309	T	A	0.6286	0.9956	0.8828	HM2-S55	LOC_Os01g15979	intron	0.3031
Chr1	9417492	G	A	0.5333	0.9633	0.7023	HT5533	LOC_Os01g16580	downstream	0.0447
Chr1	9559134	G	C	0.5455	1	0.7715	HM2-S55		intergenic	0.0584
Chr1	9612298	T	A	0.6	0.8736	0.6698	S61	LOC_Os01g16850	downstream	0.0669
Chr1	9988920	G	A	0.5833	0.8448	0.6054	H1500	LOC_Os01g17360	upstream	0.0538
Chr1	10105196	A	C	0.3182	0.8887	0.2926	HT16327	LOC_Os01g18050	upstream	0.0603
Chr1	10206092	T	A	0.5455	0.9343	0.6785	HE-45	LOC_Os01g18220	upstream	0.0212
Chr1	10454772	G	T	0.5714	0.9766	0.775	HT5533	LOC_Os01g18550	downstream	0.0848
Chr1	10454773	G	A	0.5714	0.9977	0.8048	HT5533	LOC_Os01g18550	downstream	0.1179
Chr1	10454778	G	A	0.6	0.9954	0.842	HT5533	LOC_Os01g18550	downstream	0.1392
Chr1	10454790	C	T	0.6	0.986	0.8287	HT5533	LOC_Os01g18550	downstream	0.22
Chr1	10530581	G	A	0.5	0.9291	0.6068	HT10690		intergenic	0.0329
Chr1	10778349	G	T	0.5625	0.9264	0.6914	H80	LOC_Os01g19050	upstream	0.033
Chr1	10788435	A	G	0.5	0.9621	0.6535	HT16658	LOC_Os01g19090	S	0.0449
Chr1	10797632	G	A	0.6364	0.8953	0.7519	S56	LOC_Os01g19110	S	0.0282
Chr1	10942974	G	A	0.5714	0.9737	0.7709	HM2-S55	LOC_Os01g19340	upstream	0.0153
Chr1	10952953	G	A	0.5	0.9132	0.5844	HT5084	LOC_Os01g19360	NS	0.0145
Chr1	10962789	T	C	0.5556	0.9183	0.6702	HT8592	LOC_Os01g19370	upstream	0.0523
Chr1	10962794	A	T	0.625	0.8822	0.7173	HT8592	LOC_Os01g19370	upstream	0.0716
Chr1	11311749	G	A	0.5882	0.9976	0.8284	HT-3205	LOC_Os01g19920	intron	0.0195
Chr1	11331602	G	A	0.6	0.9517	0.7802	HT9414	LOC_Os01g19960	intron	0.0623
Chr1	11404742	G	A	0.6364	0.8742	0.7221	H6231W	LOC_Os01g20090	NS	0.1424
Chr1	11487829	G	A	0.5	0.848	0.4921	H6394	LOC_Os01g20200	S	0.0408
Chr1	11573154	C	T	0.5306	0.9946	0.7427	HT3765		intergenic	0.0724
Chr1	11662283	G	A	0.5333	0.9283	0.6528	HT8592	LOC_Os01g20880	upstream	0.2443
Chr1	11662284	T	C	0.5333	0.9519	0.6862	HT8592	LOC_Os01g20880	upstream	0.2233
Chr1	11734197	A	C	0.7	0.9459	0.9134	HM2-S55		intergenic	0.0507
Chr1	11736551	G	A	0.5172	0.9194	0.6174	HT5533	LOC_Os01g21020	upstream	0.3111
Chr1	11925531	T	A	0.5128	0.9274	0.6225	HT8592		intergenic	0.2382
Chr1	11926272	G	A	0.7059	0.8123	0.7328	HT5533		intergenic	0.1669
Chr1	11926279	G	A	0.7333	0.943	0.9564	HT5533		intergenic	0.1593
Chr1	12170828	C	T	0.6923	0.8029	0.7003	H164	LOC_Os01g21690	downstream	0.1293
Chr1	12422387	G	C	0.5833	0.9299	0.7258	HT16658	LOC_Os01g22120	downstream	0.0782
Chr1	12467020	C	A	0.5385	0.9492	0.6897	HT16856	LOC_Os01g22180	NS	0.1914
Chr1	12469619	C	T	0.5	0.8241	0.4583	HT5084	LOC_Os01g22180	S	0.0457
Chr1	12515054	C	T	0.5	0.8911	0.5531	HT5533	LOC_Os01g22249	intron	0.3251
Chr1	12521350	C	G	0.5333	0.9344	0.6614	H1500	LOC_Os01g22270	intron	0.0228
Chr1	12611829	C	T	0.5	0.866	0.5176	H1500	LOC_Os01g22420	upstream	0.0293
Chr1	12663015	T	C	0.5238	0.8452	0.5218	H1500	LOC_Os01g22530	downstream	0.038
Chr1	12901381	C	T	0.5	0.9298	0.6078	HT16600	LOC_Os01g22954	intron	0.0503
Chr1	12926679	G	A	0.7	0.9377	0.9018	HT9414	LOC_Os01g22990	upstream	0.0128
Chr1	13036929	C	T	0.7	0.9682	0.945	HT5533	LOC_Os01g23200	S	0.4119
Chr1	13036959	G	A	0.7	0.9677	0.9443	HT5533	LOC_Os01g23200	S	0.484
Chr1	13086260	T	A	0.6364	0.9904	0.8864	HM2-S55	LOC_Os01g23300	intron	0.3139
Chr1	13086451	A	T	0.5385	0.9796	0.7327	HM2-S55	LOC_Os01g23300	intron	0.1567
Chr1	13366990	A	G	0.5455	0.9448	0.6934	HT8549	LOC_Os01g23770	NS	0.372
Chr1	13370830	T	C	0.5833	0.8739	0.6466	HM2-S55	LOC_Os01g23780	upstream	0.0734
Chr1	13378678	C	T	0.5	0.9622	0.6536	H1500		intergenic	0.0197
Chr1	13432524	C	T	0.7273	0.9072	0.8973	HT8549		intergenic	0.2949
Chr1	13494817	G	A	0.5455	0.9918	0.7599	HT5533	LOC_Os01g23980	upstream	0.0154
Chr1	13620544	A	T	0.8421	0.8407	0.9656	HT16658	LOC_Os01g24150	downstream	0.083
Chr1	13621518	T	G	0.6	0.9795	0.8195	HM2-S55	LOC_Os01g24160	intron	0.3315
Chr1	13690040	C	T	0.5	0.9381	0.6196	H1500	LOC_Os01g24294	intron	0.0998
Chr1	13690058	C	T	0.5333	0.9369	0.665	H1500	LOC_Os01g24294	intron	0.0683
Chr1	13723121	A	T	0.5	0.8676	0.5199	HT9414		intergenic	0.024
Chr1	13764457	C	T	0.6154	0.8921	0.7177	HT3765	LOC_Os01g24410	upstream	0.0773
Chr1	13826641	T	C	0.5	0.9255	0.6017	HT16658	LOC_Os01g24510	downstream	0.1443
Chr1	13826740	G	A	0.5385	0.8542	0.5554	HT8549	LOC_Os01g24510	downstream	0.0248
Chr1	13855399	G	A	0.8148	0.9856	1.1319	HT5689	LOC_Os01g24590	downstream	0.127
Chr1	13983373	C	T	0.5714	0.9793	0.7788	HT13984	LOC_Os01g24820	S	0.0915
Chr1	13995875	A	T	0.5	0.9906	0.6938	HM2-S55	LOC_Os01g24860	upstream	0.0451
Chr1	13998855	G	A	0.5455	0.9238	0.6637	HT5084	LOC_Os01g24860	NS	0.0945
Chr1	14025425	G	T	0.5541	0.9385	0.6966	HT8592	LOC_Os01g24890	downstream	0.4078
Chr1	14025434	G	A	0.494	0.944	0.6194	HT8592	LOC_Os01g24890	downstream	0.417
Chr1	14336358	C	T	0.5	0.8525	0.4985	HT8549		intergenic	0.1144
Chr1	14338287	T	A	0.5294	0.9977	0.7454	HT5533	LOC_Os01g25386	downstream	0.095
Chr1	14338314	T	A	0.5769	0.9977	0.8126	HT5533	LOC_Os01g25386	downstream	0.0994
Chr1	14366301	A	G	0.5455	0.8542	0.5653	HT5689	LOC_Os01g25402	S	0.1841
Chr1	14367464	G	A	0.5455	0.9697	0.7286	HT-49	LOC_Os01g25402	NS	0.1617
Chr1	14495262	A	T	0.3077	0.8453	0.2164	H6231W	LOC_Os01g25580	intron	0.0208
Chr1	14496426	G	A	0.5	0.8071	0.4343	H7208	LOC_Os01g25580	S	0.019
Chr1	14500215	G	A	0.5	0.9549	0.6433	HT9414	LOC_Os01g25590	S	0.0686
Chr1	14500395	T	C	0.5	0.9519	0.6391	HT5084	LOC_Os01g25590	S	0.0989
Chr1	14540635	T	G	0.5	0.8843	0.5435	HT5084	LOC_Os01g25650	S	0.4962
Chr1	14559154	G	A	0.6316	0.9957	0.8871	HT5533	LOC_Os01g25679	NS	0.4455
Chr1	14635456	C	T	0.55	0.9974	0.7741	HT13984		intergenic	0.2122
Chr1	14652099	T	C	0.5833	0.9141	0.7034	HT-17382	LOC_Os01g25839	S	0.0153
Chr1	14652553	A	G	0.5	0.9002	0.566	H5668	LOC_Os01g25839	NS	0.1051
Chr1	14695224	G	A	0.5833	0.9497	0.7538	HT3765	LOC_Os01g25900	NS	0.1272
Chr1	14721225	G	A	0.5769	0.836	0.5839	HT9414	LOC_Os01g25950	downstream	0.0628
Chr1	14843595	T	C	0.5833	0.8731	0.6454	HT10690	LOC_Os01g26190	S	0.0284
Chr1	14869300	A	T	0.8	0.9717	1.0913	HT5533	LOC_Os01g26224	S	0.1459
Chr1	15027453	G	A	0.6667	0.9165	0.8248	HT5533	LOC_Os01g26980	NS	0.435
Chr1	15053474	A	C	0.5	0.9114	0.5818	H1500	LOC_Os01g27010	downstream	0.0664
Chr1	15218470	C	T	0.5714	0.8029	0.5293	HT3765	LOC_Os01g27260	upstream	0.0234
Chr1	15283508	A	T	0.6296	0.9971	0.8863	HE-45	LOC_Os01g27360	downstream	0.0324
Chr1	15686255	G	A	0.6111	0.955	0.8006	HT5533	LOC_Os01g28040	intron	0.0303
Chr1	15696034	G	A	0.5455	0.9429	0.6907	SZ-HH	LOC_Os01g28050	downstream	0.0136
Chr1	15894204	C	A	0.5	0.9365	0.6173	HT9414	LOC_Os01g28370	intron	0.0375
Chr1	15923729	C	T	0.5714	0.8835	0.6433	H6394	LOC_Os01g28420	splicing_site	0.0864
Chr1	16167583	C	T	0.5455	0.908	0.6413	HT13291	LOC_Os01g28870	S	0.1625
Chr1	16217692	C	T	0.5385	0.9346	0.6691	HT8592	LOC_Os01g28950	S	0.4618
Chr1	16218752	G	T	0.625	0.9548	0.82	HT16658	LOC_Os01g28950	NS	0.201
Chr1	16220025	C	T	0.6522	0.9104	0.7956	HT5533	LOC_Os01g28960	S	0.0564
Chr1	16221423	A	G	0.5238	0.8902	0.5855	HT16327	LOC_Os01g28950	upstream	0.0303
Chr1	16243765	C	T	0.5517	0.9949	0.773	H1697	LOC_Os01g29000	downstream	0.0218
Chr1	16268869	C	T	0.5506	0.9742	0.7422	HM2-S55	LOC_Os01g29050	downstream	0.079
Chr1	16400435	C	T	0.5	0.9295	0.6074	HM2-S55	LOC_Os01g29250	upstream	0.0396
Chr1	16545749	G	A	0.5	0.8308	0.4678	HT5084	LOC_Os01g29507	intron	0.0268
Chr1	16549673	C	A	0.5556	0.9359	0.6951	HT10690	LOC_Os01g29530	downstream	0.1916
Chr1	16572217	G	A	0.6	0.9023	0.7104	HT5084	LOC_Os01g29570	NS	0.0263
Chr1	16602196	G	A	0.5833	0.9216	0.714	HT8592	LOC_Os01g29620	S	0.08
Chr1	16684506	G	A	0.5455	0.9657	0.7229	HT5533	LOC_Os01g29780	3'-UTR	0.1928
Chr1	16684508	T	C	0.5455	0.9642	0.7208	HT5533	LOC_Os01g29780	3'-UTR	0.1979
Chr1	16779197	A	G	0.6	0.8938	0.6983	S117		intergenic	0.1047
Chr1	16779897	T	C	0.6071	0.9181	0.7427	HT5533		intergenic	0.0178
Chr1	16794025	A	G	0.5	0.875	0.5303	S117		intergenic	0.0145
Chr1	16814690	G	T	0.5294	0.8158	0.4882	HT16658		intergenic	0.0119
Chr1	16815708	A	G	0.6667	0.9112	0.8173	HT8592		intergenic	0.0396
Chr1	16817198	A	G	0.625	0.9289	0.7833	HM2-S55		intergenic	0.0845
Chr1	16864459	G	A	0.5	0.87	0.5233	HT5533		intergenic	0.0733
Chr1	16874020	A	G	0.5	0.932	0.6109	H5668	LOC_Os01g30936	NS	0.0604
Chr1	16880850	G	A	0.5128	0.9938	0.7164	HM2-S55		intergenic	0.3011
Chr1	16914301	A	C	0.4375	0.8857	0.4571	HM2-S55		intergenic	0.2652
Chr1	16991039	A	T	0.5	0.9738	0.6701	HM2-S55	LOC_Os01g31080	intron	0.1084
Chr1	17095336	T	C	0.5	0.8906	0.5524	HM2-S125	LOC_Os01g31260	S	0.0399
Chr1	17332364	G	A	0.5	0.9308	0.6092	HT8549	LOC_Os01g31660	NS	0.2349
Chr1	17361750	G	C	0.5714	0.903	0.6709	H7208	LOC_Os01g31714	intron	0.0376
Chr1	17581016	C	A	0.3636	0.9188	0.3994	HT8549	LOC_Os01g32110	upstream	0.076
Chr1	17598268	T	C	0.6	0.8237	0.5992	S61	LOC_Os01g32150	upstream	0.0312
Chr1	17803411	C	T	0.5122	0.9954	0.7179	H174	LOC_Os01g32470	NS	0.0184
Chr1	17877611	C	T	0.5333	0.9585	0.6955	HT16334	LOC_Os01g32600	upstream	0.1427
Chr1	17954674	C	G	0.5385	0.8598	0.5633	HE-45	LOC_Os01g32740	upstream	0.0525
Chr1	18034242	G	A	0.8333	0.999	1.177	SZ-HH	LOC_Os01g32864	intron	0.1019
Chr1	18037480	G	A	0.8571	0.9911	1.1995	HM2-S55	LOC_Os01g32864	upstream	0.4161
Chr1	18037485	C	T	0.96	0.9905	1.3442	HM2-S55	LOC_Os01g32864	upstream	0.4337
Chr1	18038059	G	A	0.5	0.9754	0.6723	HT-3205	LOC_Os01g32864	upstream	0.0606
Chr1	18116715	G	A	0.6667	0.9453	0.8655	HT5533	LOC_Os01g32990	upstream	0.4664
Chr1	18116728	C	T	0.5833	0.9414	0.742	HT5533	LOC_Os01g32990	upstream	0.4495
Chr1	18283064	T	G	0.4545	0.9163	0.5244	HT5533	LOC_Os01g33190	upstream	0.019
Chr1	18316443	G	C	0.5455	0.9699	0.7289	HT16658	LOC_Os01g33250	upstream	0.0973
Chr1	18491139	G	A	0.6	0.8976	0.7037	H1500	LOC_Os01g33590	downstream	0.0512
Chr1	18565676	A	G	0.5455	0.9733	0.7337	HT5084	LOC_Os01g33740	downstream	0.0447
Chr1	18600001	G	A	0.5833	0.9664	0.7774	HT16658	LOC_Os01g33784	upstream	0.3073
Chr1	18680656	T	C	0.6111	0.9107	0.7379	HT16658		intergenic	0.1034
Chr1	18693026	A	G	0.5854	0.9957	0.8218	H5524	LOC_Os01g33960	intron	0.0148
Chr1	18902201	C	T	0.7059	0.9254	0.8928	HT5533	LOC_Os01g34290	S	0.0359
Chr1	18917674	C	T	0.625	0.9147	0.7633	HT16658	LOC_Os01g34310	S	0.0306
Chr1	18974708	G	A	0.5294	0.9373	0.66	HT8592	LOC_Os01g34400	upstream	0.091
Chr1	19095291	G	T	0.5882	0.9133	0.7092	H1500	LOC_Os01g34620	downstream	0.0155
Chr1	19153338	G	A	0.8	0.9945	1.1236	HT13984	LOC_Os01g34720	NS	0.0101
Chr1	19216598	C	A	0.5263	0.9039	0.6084	HT9414	LOC_Os01g34800	upstream	0.0386
Chr1	19216599	G	A	0.5263	0.9025	0.6064	HT9414	LOC_Os01g34800	upstream	0.0439
Chr1	19234729	C	T	0.5	0.8732	0.5278	HT10690	LOC_Os01g34830	downstream	0.029
Chr1	19282381	C	T	0.5455	0.8614	0.5754	H164	LOC_Os01g34890	downstream	0.023
Chr1	19432486	C	T	0.5	0.9681	0.662	HT9414	LOC_Os01g35090	S	0.0666
Chr1	19462787	T	C	0.54	0.9946	0.756	HM2-S55		intergenic	0.0254
Chr1	19494887	A	C	0.7273	0.9801	1.0004	HT-49	LOC_Os01g35220	NS	0.1612
Chr1	19526624	G	A	0.5	0.9231	0.5984	HT-3205	LOC_Os01g35270	downstream	0.2226
Chr1	19712480	A	G	0.7727	0.8363	0.8613	HT8592	LOC_Os01g35610	downstream	0.1032
Chr1	19731569	G	A	0.6	0.9294	0.7487	HT16658		intergenic	0.0992
Chr1	19749218	G	A	0.8	0.9686	1.087	HT16658	LOC_Os01g35650	upstream	0.1979
Chr1	19831756	G	C	0.5455	0.956	0.7092	H1500	LOC_Os01g35800	upstream	0.1263
Chr1	19832381	T	G	0.6429	0.9263	0.805	HT5084	LOC_Os01g35800	upstream	0.1711
Chr1	19936045	C	T	0.6429	0.8462	0.6917	HT8592	LOC_Os01g36030	upstream	0.3481
Chr1	19994301	G	A	0.6842	0.9775	0.9358	HT5533	LOC_Os01g36150	S	0.1119
Chr1	20262430	T	A	0.6818	0.9901	0.9502	HT16856	LOC_Os01g36510	intron	0.1634
Chr1	21087368	T	G	0.5263	0.9702	0.7022	HT-49	LOC_Os01g37710	downstream	0.398
Chr1	21363991	T	A	0.6154	0.9837	0.8473	H6763	LOC_Os01g38140	NS	0.4317
Chr1	21586105	A	G	0.5333	0.9096	0.6264	HT5533	LOC_Os01g38410	intron	0.294
Chr1	21836063	A	T	0.4694	0.9878	0.6466	HM2-S55	LOC_Os01g38900	downstream	0.2086
Chr1	22273974	T	A	0.4902	0.9968	0.6887	H5524	LOC_Os01g39530	intron	0.0507
Chr1	22499534	G	C	0.5833	0.9651	0.7756	HT10690	LOC_Os01g39890	NS	0.1115
Chr1	22548521	T	C	0.6154	0.956	0.8081	HT5533		intergenic	0.2315
Chr1	22614277	C	G	0.4783	0.9935	0.6672	HT16843	LOC_Os01g40080	NS	0.074
Chr1	22734618	C	A	0.6923	0.9579	0.9195	HT5533	LOC_Os01g40260	downstream	0.3188
Chr1	22815598	G	A	0.5942	0.9984	0.8381	H6394	LOC_Os01g40410	NS	0.0266
Chr1	23471978	C	T	0.619	0.9937	0.8665	H470	LOC_Os01g41460	upstream	0.0542
Chr1	23620566	T	A	0.6452	0.9813	0.886	HT5689		intergenic	0.3426
Chr1	23763610	C	T	0.5357	0.9966	0.7528	HT13984	LOC_Os01g41900	downstream	0.3982
Chr1	23918330	G	T	0.5	0.9525	0.6399	HT5533	LOC_Os01g42210	upstream	0.203
Chr1	24097239	G	A	0.6	0.9293	0.7485	HM2-S55		intergenic	0.0204
Chr1	24097250	C	A	0.6	0.9297	0.7491	HM2-S55		intergenic	0.0206
Chr1	24100687	C	T	0.6667	0.9014	0.8034	HT5533	LOC_Os01g42400	downstream	0.0549
Chr1	24100887	T	C	0.5	0.952	0.6392	HT9414	LOC_Os01g42400	downstream	0.3347
Chr1	24175153	A	T	0.6667	0.9966	0.938	S56		intergenic	0.0575
Chr1	24498413	C	A	0.5	0.8741	0.5291	HT16658	LOC_Os01g43010	downstream	0.0504
Chr1	24612374	T	A	0.5652	0.9979	0.7963	H1697	LOC_Os01g43140	intron	0.4755
Chr1	24713629	T	A	0.5	0.9401	0.6224	HT9414	LOC_Os01g43270	upstream	0.1675
Chr1	25126924	T	C	0.7333	0.8553	0.8324	H1500	LOC_Os01g43860	upstream	0.0317
Chr1	25244590	A	G	0.5312	0.8302	0.5111	HT16658		intergenic	0.0488
Chr1	25474803	A	T	0.5294	0.8365	0.5175	HT16658	LOC_Os01g44394	downstream	0.0691
Chr1	25573314	T	G	0.2143	0.9074	0.1721	HM2-S125	LOC_Os01g45050	upstream	0.0231
Chr1	25579325	G	A	0.5385	0.9778	0.7302	H1500	LOC_Os01g45060	upstream	0.2573
Chr1	25670326	G	A	0.5455	0.8847	0.6084	H1500		intergenic	0.2444
Chr1	25897250	T	C	0.3636	0.9625	0.4612	H6231W	LOC_Os01g45590	S	0.042
Chr1	26151564	G	A	0.4615	0.9884	0.6363	HM2-S55	LOC_Os01g46000	downstream	0.1694
Chr1	26151573	G	T	0.4615	0.9927	0.6423	HM2-S55	LOC_Os01g46000	downstream	0.1603
Chr1	26553572	T	A	0.5	0.908	0.577	HT10690	LOC_Os01g46632	intron	0.0482
Chr1	26664479	G	A	0.5	0.9444	0.6285	HT9414	LOC_Os01g46770	upstream	0.1969
Chr1	26668614	T	C	0.9167	0.9027	1.1588	HT-49	LOC_Os01g46770	S	0.3701
Chr1	26675472	G	T	0.4615	0.9304	0.5542	HT16658	LOC_Os01g46780	NS	0.2094
Chr1	26907191	A	G	0.4667	0.8995	0.5179	HT16658		intergenic	0.0602
Chr1	27287291	G	A	0.5	0.9477	0.6331	HT9414	LOC_Os01g47710	downstream	0.044
Chr1	27287299	G	A	0.5385	0.9251	0.6556	HT9414	LOC_Os01g47710	downstream	0.0354
Chr1	27396450	A	G	0.6	0.9211	0.7369	HT5533	LOC_Os01g47850	upstream	0.0804
Chr1	27424082	A	G	0.5455	0.9714	0.731	H1500	LOC_Os01g47910	downstream	0.2816
Chr1	27432511	G	A	0.5294	0.9183	0.6331	H1500	LOC_Os01g47930	downstream	0.1036
Chr1	27433018	A	G	0.4737	0.9234	0.5616	HT10690	LOC_Os01g47930	downstream	0.0611
Chr1	27457576	T	C	0.5	0.9039	0.5712	HT16843	LOC_Os01g47980	S	0.4816
Chr1	27457671	C	T	0.5	0.95	0.6364	WP-3	LOC_Os01g47980	NS	0.141
Chr1	27530767	A	G	0.5455	0.9567	0.7102	HM2-S55	LOC_Os01g48070	upstream	0.0494
Chr1	27563157	C	T	0.5455	0.9319	0.6751	HT-5875	LOC_Os01g48130	downstream	0.0948
Chr1	27708061	A	G	0.6364	0.9568	0.8389	HT16658	LOC_Os01g48339	downstream	0.0201
Chr1	27822257	G	A	0.5714	0.9103	0.6812	HT9414	LOC_Os01g48520	upstream	0.1761
Chr1	27823461	C	A	0.65	0.8094	0.6497	HT9414	LOC_Os01g48520	upstream	0.1069
Chr1	27847514	A	G	0.5849	0.994	0.8187	HM2-S55	LOC_Os01g48550	downstream	0.0481
Chr1	27847522	T	G	0.5636	0.9919	0.7856	HM2-S55	LOC_Os01g48550	downstream	0.0475
Chr1	27847810	A	G	0.5139	0.9943	0.7187	HM2-S55	LOC_Os01g48550	downstream	0.0556
Chr1	27847828	G	C	0.5286	0.9921	0.7364	HM2-S55	LOC_Os01g48550	downstream	0.0414
Chr1	27880072	A	T	0.5833	0.8921	0.6723	HT5533	LOC_Os01g48620	upstream	0.3473
Chr1	28028189	T	A	0.6	0.9538	0.7832	HT5533	LOC_Os01g48840	intron	0.3896
Chr1	28028191	A	G	0.6	0.9518	0.7804	HT5533	LOC_Os01g48840	intron	0.3888
Chr1	28079106	C	T	0.6154	0.9237	0.7624	HT5689	LOC_Os01g48920	upstream	0.0318
Chr1	28134339	G	A	0.5882	0.912	0.7074	H1500	LOC_Os01g49000	upstream	0.0566
Chr1	28362321	A	T	0.5455	0.8805	0.6025	HT16327	LOC_Os01g49330	upstream	0.015
Chr1	28423634	G	A	0.5	0.9935	0.6979	HT5533	LOC_Os01g49420	intron	0.0599
Chr1	29139665	T	G	0.7273	0.8889	0.8714	H1500		intergenic	0.0191
Chr1	29182371	C	A	0.5	0.9348	0.6149	HT-659	LOC_Os01g50800	intron	0.0331
Chr1	29354777	T	G	0.75	0.8987	0.9174	HT5084	LOC_Os01g51100	intron	0.1334
Chr1	29626535	A	G	0.5	0.9255	0.6017	HT13984	LOC_Os01g51590	upstream	0.0636
Chr1	29749675	C	T	0.5	0.9394	0.6214	HT10690	LOC_Os01g51735	downstream	0.0958
Chr1	29938567	G	A	0.5758	0.8419	0.5907	HT5084	LOC_Os01g52060	downstream	0.4674
Chr1	30744251	T	C	0.6154	0.9231	0.7616	H6394		intergenic	0.023
Chr1	30913260	T	A	0.7	0.9253	0.8843	HT5533	LOC_Os01g53779	intron	0.0301
Chr1	30973452	C	T	0.5455	0.9401	0.6867	HM2-S55	LOC_Os01g53880	upstream	0.1057
Chr1	31000835	G	C	0.7	0.9185	0.8747	HM2-S55	LOC_Os01g53910	upstream	0.2419
Chr1	31088611	G	A	0.55	0.9732	0.7399	HT5533	LOC_Os01g54040	upstream	0.3476
Chr1	31219631	T	C	0.5	0.949	0.635	H1500	LOC_Os01g54250	downstream	0.381
Chr1	31438251	A	G	0.6	0.8905	0.6937	S56	LOC_Os01g54640	upstream	0.0465
Chr1	32275082	G	A	0.5417	0.9457	0.6893	H1500	LOC_Os01g56050	downstream	0.3131
Chr1	32275101	G	A	0.5417	0.9604	0.7101	H1500	LOC_Os01g56050	downstream	0.1021
Chr1	32282590	C	T	0.5862	0.9647	0.7791	WP-3		intergenic	0.0492
Chr1	32571517	T	A	0.5	0.9433	0.6269	H3476	LOC_Os01g56490	downstream	0.023
Chr1	32725953	G	A	0.5333	0.9574	0.694	HT5533	LOC_Os01g56710	downstream	0.1419
Chr1	32754930	C	G	0.4	0.9455	0.4886	H6231S	LOC_Os01g56764	intron	0.1111
Chr1	32851236	C	T	0.4615	0.8575	0.4511	H6231S	LOC_Os01g56880	intron	0.4108
Chr1	33345461	A	G	0.3	0.9009	0.2841	H6231S	LOC_Os01g57670	intron	0.0346
Chr1	33434339	G	A	0.5	0.8978	0.5626	S61	LOC_Os01g57800	S	0.0912
Chr1	33606135	G	C	0.6667	0.8431	0.721	HT5689	LOC_Os01g58100	upstream	0.0554
Chr1	34726906	G	A	0.5	0.9338	0.6135	HT9414		intergenic	0.0568
Chr1	34757430	A	G	0.5385	0.9395	0.676	WP-3	LOC_Os01g60100	NS	0.0772
Chr1	34824274	A	T	0.5	0.9272	0.6042	HT5084	LOC_Os01g60220	NS	0.0639
Chr1	34961270	C	G	0.3636	0.9333	0.4199	HT-17382	LOC_Os01g60440	downstream	0.0332
Chr1	34994866	C	T	0.6	0.8933	0.6976	H7208	LOC_Os01g60510	upstream	0.0995
Chr1	35016266	A	G	0.6429	0.9592	0.8515	WP-3	LOC_Os01g60549	upstream	0.4908
Chr1	35189491	T	C	0.6	0.9296	0.749	WP-3	LOC_Os01g60860	upstream	0.1723
Chr1	35189493	G	A	0.6	0.9425	0.7672	WP-3	LOC_Os01g60860	upstream	0.3466
Chr1	35286150	A	G	0.5	0.9528	0.6404	HT16327	LOC_Os01g60980	NS	0.2078
Chr1	35395214	G	A	0.5	0.9482	0.6339	HT9414	LOC_Os01g61140	NS	0.2938
Chr1	35952643	G	A	0.5625	0.9095	0.6675	HT8592	LOC_Os01g62110	downstream	0.4403
Chr1	36088689	A	T	0.7	0.931	0.8924	HT8592	LOC_Os01g62360	downstream	0.2643
Chr1	36192399	T	G	0.5455	0.9694	0.7282	HT8592	LOC_Os01g62510	downstream	0.0655
Chr1	36192400	T	C	0.6154	0.9577	0.8105	HT8592	LOC_Os01g62510	downstream	0.0932
Chr1	36500214	C	A	0.5385	0.8185	0.5049	HT10690	LOC_Os01g63020	intron	0.016
Chr1	36561744	T	C	0.64	0.8875	0.746	HT16658	LOC_Os01g63090	S	0.4023
Chr1	36804169	C	G	0.5	0.9528	0.6404	H174		intergenic	0.3829
Chr1	36804175	C	T	0.5	0.9225	0.5975	H174		intergenic	0.2312
Chr1	37100751	C	T	0.7143	0.9176	0.8936	HT5533	LOC_Os01g63930	upstream	0.2566
Chr1	37292493	A	T	0.6	0.938	0.7608	H3476	LOC_Os01g64220	NS	0.022
Chr1	37295243	C	T	0.5714	0.91	0.6808	HT5533	LOC_Os01g64220	NS	0.0557
Chr1	37449788	G	C	0.5	0.9943	0.699	HT5533	LOC_Os01g64530	downstream	0.3033
Chr1	37598285	A	G	0.8235	0.9024	1.0266	HT8592	LOC_Os01g64800	upstream	0.4095
Chr1	37819024	G	C	0.5	0.9283	0.6057	WP-3	LOC_Os01g65150	upstream	0.3759
Chr1	38427210	A	G	0.6667	0.8877	0.784	HT16554	LOC_Os01g66140	upstream	0.0151
Chr1	38475182	T	C	0.5	0.8584	0.5069	S56	LOC_Os01g66230	S	0.0664
Chr1	38558985	A	C	0.5357	0.9363	0.6675	HT5084	LOC_Os01g66379	downstream	0.3529
Chr1	38596461	C	T	0.5926	0.9908	0.8251	H6231S	LOC_Os01g66480	downstream	0.0227
Chr1	38596702	T	A	0.5676	0.9954	0.7962	HE-45	LOC_Os01g66480	downstream	0.3613
Chr1	39111270	T	A	0.6154	0.8444	0.6503	HT10690		intergenic	0.4998
Chr1	39351625	G	A	0.5694	0.9652	0.756	HT5533	LOC_Os01g67710	upstream	0.4166
Chr1	39351738	T	C	0.5	0.9598	0.6503	HT5533	LOC_Os01g67710	upstream	0.0144
Chr1	39463330	G	T	0.5455	0.9401	0.6867	HT-17382	LOC_Os01g67890	downstream	0.4044
Chr1	39712225	C	T	0.5	0.9781	0.6761	HM2-S55	LOC_Os01g68340	S	0.1967
Chr1	40190665	A	C	0.5	0.8467	0.4903	H164	LOC_Os01g69130	NS	0.0187
Chr1	40280513	A	G	0.5556	0.9192	0.6715	HT16658	LOC_Os01g69279	upstream	0.0589
Chr1	40308481	T	C	0.5	0.9119	0.5825	HE-45	LOC_Os01g69810	S	0.409
Chr1	40312936	C	T	0.5714	0.8066	0.5346	H7208	LOC_Os01g69820	S	0.0369
Chr1	40513799	T	A	0.5	0.9259	0.6023	H164	LOC_Os01g70030	S	0.022
Chr1	40642444	T	C	1	0.8078	1.1424	HT16658	LOC_Os01g70210	upstream	0.4819
Chr1	40855658	C	T	0.5833	0.9831	0.801	HM2-S55	LOC_Os01g70540	NS	0.3279
Chr1	40952096	G	A	0.7273	0.8705	0.8454	HT9414	LOC_Os01g70740	upstream	0.0205
Chr1	40952139	G	A	0.5	0.9524	0.6398	HT9414	LOC_Os01g70740	upstream	0.0629
Chr1	40959361	T	C	0.6	0.9545	0.7842	SZ-HH	LOC_Os01g70760	NS	0.0728
Chr1	41589049	G	T	0.6875	0.9879	0.9552	HT8549	LOC_Os01g71800	downstream	0.0184
Chr1	42024947	A	G	0.5556	0.9384	0.6986	H6394	LOC_Os01g72480	upstream	0.109
Chr1	42061179	C	T	0.5	0.8953	0.559	HM2-S125	LOC_Os01g72510	downstream	0.0144
Chr1	42134390	G	A	0.5152	0.9959	0.7228	H3112	LOC_Os01g72620	S	0.4759
Chr1	42524131	C	G	0.5333	0.9142	0.6329	H5668	LOC_Os01g73370	downstream	0.1115
Chr1	42530585	C	G	0.5333	0.9316	0.6575	HM2-S55	LOC_Os01g73380	NS	0.2457
Chr1	42530597	C	G	0.5333	0.938	0.6665	HM2-S55	LOC_Os01g73380	NS	0.2807
Chr1	43086582	C	G	0.5	0.8344	0.4729	H569	LOC_Os01g74390	intron	0.0392
Chr1	43091220	A	G	0.5	0.8953	0.559	H6394	LOC_Os01g74400	NS	0.2407
Chr1	43092200	A	G	0.6429	0.9592	0.8515	H174	LOC_Os01g74400	NS	0.0444
Chr2	27434	C	T	0.4	0.9406	0.4817	HM2-S125	LOC_Os02g01050	splicing_site	0.0706
Chr2	426803	A	T	0.5625	0.9579	0.736	HT5533	LOC_Os02g01760	downstream	0.0586
Chr2	426882	A	G	0.5238	0.9599	0.6841	HT5533	LOC_Os02g01760	downstream	0.0324
Chr2	533294	A	G	0.5833	0.8267	0.5798	HT8592	LOC_Os02g01960	downstream	0.1647
Chr2	717988	A	C	0.6667	0.8457	0.7246	H5668	LOC_Os02g02240	NS	0.4701
Chr2	717997	T	C	0.6	0.8988	0.7054	H5668	LOC_Os02g02240	S	0.4672
Chr2	807465	C	T	0.6364	0.953	0.8335	HM2-S55		intergenic	0.0113
Chr2	827379	A	T	0.5	0.9112	0.5815	HT-49	LOC_Os02g02400	intron	0.3287
Chr2	827382	A	T	0.5714	0.9023	0.6699	HT-49	LOC_Os02g02400	intron	0.1685
Chr2	2297781	G	A	0.5294	0.8767	0.5743	HT10690	LOC_Os02g04940	NS	0.0108
Chr2	2419829	A	T	0.5417	0.9387	0.6794	HT9414	LOC_Os02g05080	downstream	0.4623
Chr2	2419832	T	C	0.52	0.9431	0.6549	HT9414	LOC_Os02g05080	downstream	0.4937
Chr2	2434172	T	A	0.5455	0.9211	0.6599	HT9414	LOC_Os02g05100	S	0.0314
Chr2	2681555	G	C	0.5625	0.9582	0.7364	HM2-S55	LOC_Os02g05550	NS	0.2549
Chr2	3014510	T	C	0.5455	0.9927	0.7611	HT10690	LOC_Os02g06040	downstream	0.2357
Chr2	3226249	G	A	0.7692	0.8221	0.8362	HT-49	LOC_Os02g06460	downstream	0.1006
Chr2	3226349	C	T	0.6316	0.9078	0.7628	HT735	LOC_Os02g06460	downstream	0.4634
Chr2	3234670	C	G	0.6154	0.9529	0.8037	HT9414	LOC_Os02g06490	S	0.0134
Chr2	3787704	T	G	0.3636	0.8683	0.328	HT16856	LOC_Os02g07340	intron	0.0111
Chr2	3802101	A	G	0.5833	0.9247	0.7184	HT5689	LOC_Os02g07360	upstream	0.2027
Chr2	3898328	G	A	0.5	0.8692	0.5221	HT5689	LOC_Os02g07520	upstream	0.0987
Chr2	4192649	G	T	0.5	0.9841	0.6846	HT8592	LOC_Os02g08000	downstream	0.0606
Chr2	4344529	C	A	0.5455	0.8712	0.5893	HT9414	LOC_Os02g08200	downstream	0.0131
Chr2	4656447	T	C	0.625	0.9742	0.8474	HM2-S55	LOC_Os02g09080	downstream	0.497
Chr2	4831095	T	A	0.5385	0.8766	0.587	HT-5875	LOC_Os02g09400	upstream	0.0169
Chr2	4910920	G	T	0.3636	0.986	0.4944	HM2-S55	LOC_Os02g09530	downstream	0.2013
Chr2	4917710	G	A	0.4	0.9933	0.5562	HT5533	LOC_Os02g09550	NS	0.3678
Chr2	4917753	A	G	0.5	0.9626	0.6542	HT5533	LOC_Os02g09550	NS	0.2262
Chr2	4922843	C	T	0.5294	0.9651	0.6993	HT8549	LOC_Os02g09560	NS	0.1409
Chr2	5383300	T	C	0.5	0.8793	0.5364	HT10690	LOC_Os02g10270	upstream	0.3203
Chr2	5397292	C	A	0.5	0.9792	0.6777	HT5533	LOC_Os02g10280	NS	0.2654
Chr2	5661005	A	G	0.5714	0.9743	0.7717	HT735	LOC_Os02g10740	downstream	0.4013
Chr2	5661008	A	C	0.5909	0.9667	0.7886	HT735	LOC_Os02g10740	downstream	0.4179
Chr2	5739730	G	A	0.5	0.9184	0.5917	HM2-S55	LOC_Os02g10800	downstream	0.0274
Chr2	5991939	G	A	0.6	0.9659	0.8003	HT5084	LOC_Os02g11660	NS	0.0265
Chr2	6098577	C	T	0.5	0.9648	0.6573	HT8592	LOC_Os02g11790	upstream	0.3847
Chr2	6381737	G	A	0.5	0.9276	0.6047	HT9414	LOC_Os02g12250	upstream	0.4935
Chr2	6395056	C	T	0.75	0.8387	0.8325	HT8592	LOC_Os02g12290	upstream	0.0284
Chr2	6395058	C	T	0.6667	0.8439	0.7221	HT8592	LOC_Os02g12290	upstream	0.0276
Chr2	6395090	C	T	0.5455	0.9545	0.7071	S44	LOC_Os02g12290	upstream	0.1122
Chr2	6407690	G	A	0.6364	0.9029	0.7627	HT10690	LOC_Os02g12320	intron	0.1546
Chr2	6423098	C	A	0.5455	0.9469	0.6964	HM2-S55	LOC_Os02g12340	intron	0.0515
Chr2	6423100	T	A	0.5455	0.9428	0.6906	HM2-S55	LOC_Os02g12340	intron	0.0512
Chr2	7014386	T	C	0.6	0.8633	0.6552	HT-3205	LOC_Os02g13160	intron	0.0237
Chr2	7052094	C	T	0.5833	0.9401	0.7402	HT9414	LOC_Os02g13230	upstream	0.276
Chr2	7055686	G	T	0.6316	0.9188	0.7784	HT16658	LOC_Os02g13240	upstream	0.3811
Chr2	7055740	G	A	0.6471	0.8508	0.7041	HT16658	LOC_Os02g13240	upstream	0.3253
Chr2	7215942	A	G	0.5278	0.9427	0.6654	HT735	LOC_Os02g13500	intron	0.3831
Chr2	7386640	T	C	0.5882	0.8733	0.6527	HT8592	LOC_Os02g13730	downstream	0.3063
Chr2	7405423	G	C	0.8	0.9062	0.9987	HE-45	LOC_Os02g13750	intron	0.0151
Chr2	7559940	G	A	0.6452	0.9982	0.9099	H80	LOC_Os02g13910	intron	0.1258
Chr2	7738977	T	C	0.6	0.9607	0.7929	HT5533		intergenic	0.086
Chr2	7869577	T	C	0.6842	0.8842	0.8038	HM2-S55	LOC_Os02g14340	intron	0.4622
Chr2	7889406	T	C	0.6667	0.9114	0.8176	HT735	LOC_Os02g14370	intron	0.126
Chr2	7910728	G	A	0.8667	0.9677	1.18	HT5533	LOC_Os02g14410	splicing_site	0.3174
Chr2	8030375	C	T	0.5625	0.9455	0.7184	HT10690	LOC_Os02g14560	S	0.0419
Chr2	8227227	A	G	0.5385	0.9016	0.6224	HT5084	LOC_Os02g14810	downstream	0.4512
Chr2	8550584	G	A	0.5455	0.905	0.6371	HT5533		intergenic	0.2331
Chr2	8550662	C	T	0.4857	0.9689	0.6429	HT735		intergenic	0.0801
Chr2	8688184	T	C	0.5455	0.9139	0.6497	HT16843		intergenic	0.2814
Chr2	8689689	C	A	0.5333	0.8713	0.5722	HT8549		intergenic	0.038
Chr2	8690818	T	A	0.8	0.949	1.0592	HT-5875		intergenic	0.083
Chr2	8923869	G	A	0.625	0.991	0.8712	HT16600	LOC_Os02g15790	upstream	0.0139
Chr2	9127564	G	A	0.5455	0.9366	0.6818	HT5084	LOC_Os02g16050	NS	0.0195
Chr2	9199609	C	T	0.5	0.9845	0.6852	HT735	LOC_Os02g16180	upstream	0.018
Chr2	9202508	G	A	0.6111	0.8439	0.6435	HT-3205	LOC_Os02g16190	S	0.0655
Chr2	9202511	T	C	0.6111	0.8373	0.6341	HT-3205	LOC_Os02g16190	S	0.0697
Chr2	9334613	C	T	0.7	0.8138	0.7266	H1500	LOC_Os02g16380	intron	0.1874
Chr2	9385187	T	C	0.5333	0.8318	0.5163	HT-17382		intergenic	0.0615
Chr2	9420279	G	A	0.5	0.8864	0.5465	HT735	LOC_Os02g16500	downstream	0.498
Chr2	9425048	G	A	0.5	0.8715	0.5254	HT8549	LOC_Os02g16510	intron	0.0375
Chr2	9484709	A	G	0.6667	0.9654	0.8939	HT8549	LOC_Os02g16590	upstream	0.0308
Chr2	9711155	G	T	0.7857	0.9929	1.1011	H1697	LOC_Os02g16995	downstream	0.035
Chr2	10032902	A	T	0.6	0.9534	0.7826	HT-3205	LOC_Os02g17430	downstream	0.0178
Chr2	10221892	A	T	0.5161	0.9206	0.6176	HT8549		intergenic	0.1377
Chr2	10282788	T	C	0.5	0.8822	0.5405	HT5533	LOC_Os02g17780	intron	0.4197
Chr2	10517106	C	T	0.5	0.9606	0.6514	HM2-S55	LOC_Os02g18100	upstream	0.0345
Chr2	10517110	A	G	0.5	0.9666	0.6599	HM2-S55	LOC_Os02g18100	upstream	0.0338
Chr2	10666007	G	A	0.5556	0.9091	0.6572	HT5533	LOC_Os02g18340	downstream	0.0594
Chr2	10666065	T	G	0.5926	0.9259	0.7333	HT5533	LOC_Os02g18340	downstream	0.0606
Chr2	10666079	C	T	0.5667	0.9214	0.6903	HT5533		intergenic	0.1854
Chr2	10847586	C	T	0.5789	0.9563	0.7569	HT735	LOC_Os02g18600	intron	0.1673
Chr2	10891771	G	A	0.9167	0.8762	1.1213	HT8592		intergenic	0.153
Chr2	10999637	T	G	0.5263	0.9678	0.6988	HT5533	LOC_Os02g18840	downstream	0.1665
Chr2	11147318	G	A	0.5	0.9015	0.5678	HT5084	LOC_Os02g19100	upstream	0.2839
Chr2	11512177	A	G	0.5	0.9251	0.6012	H1500	LOC_Os02g19670	upstream	0.0251
Chr2	11599268	A	G	0.7273	0.9036	0.8922	HT5084	LOC_Os02g19820	upstream	0.0979
Chr2	11612868	G	C	0.5833	0.9399	0.7399	HM2-S55		intergenic	0.391
Chr2	11612886	C	T	0.5833	0.9389	0.7385	HM2-S55		intergenic	0.348
Chr2	11691008	T	C	0.5333	0.8917	0.601	HT16658	LOC_Os02g19880	upstream	0.1213
Chr2	11719781	G	A	0.5	0.9639	0.6561	HT8549	LOC_Os02g19924	intron	0.0603
Chr2	11847107	T	A	0.5	0.966	0.659	HT8549	LOC_Os02g20110	NS	0.1892
Chr2	11854759	A	T	0.5238	0.8905	0.5859	HT5533	LOC_Os02g20120	intron	0.3875
Chr2	11856692	C	T	0.5625	0.9767	0.7625	HT735	LOC_Os02g20120	S	0.0876
Chr2	11856699	G	T	0.8182	0.9743	1.1208	HT735	LOC_Os02g20120	NS	0.0722
Chr2	12129911	G	A	0.6	0.949	0.7764	HT-5875	LOC_Os02g20560	upstream	0.0121
Chr2	12129912	C	T	0.6	0.917	0.7311	HT-5875	LOC_Os02g20560	upstream	0.0134
Chr2	12806282	G	C	0.5882	0.9156	0.7125	HT5533	LOC_Os02g21560	upstream	0.3292
Chr2	12806284	G	A	0.5882	0.9121	0.7075	HT5533	LOC_Os02g21560	upstream	0.3373
Chr2	12855079	A	C	0.6364	0.9538	0.8347	HT735	LOC_Os02g21640	downstream	0.0173
Chr2	13110124	T	A	0.5294	0.9433	0.6685	H1500	LOC_Os02g22040	downstream	0.3086
Chr2	13117882	C	T	0.5455	0.9161	0.6528	HT8592	LOC_Os02g22060	downstream	0.3092
Chr2	13240467	G	A	0.6	0.9972	0.8446	HT16843	LOC_Os02g22210	upstream	0.0306
Chr2	13599628	T	A	0.6	0.9593	0.791	HT8592		intergenic	0.0515
Chr2	13600767	G	A	0.6471	0.9351	0.8234	H6394		intergenic	0.3308
Chr2	13705206	G	C	0.6154	0.9179	0.7542	HM2-S55	LOC_Os02g23820	downstream	0.0597
Chr2	13785161	G	T	0.5455	0.9074	0.6405	HT13984	LOC_Os02g23828	NS	0.03
Chr2	13800881	C	T	0.5714	0.903	0.6709	HT16658	LOC_Os02g23840	S	0.107
Chr2	13856361	A	T	0.5	0.9165	0.589	HT8549	LOC_Os02g23900	downstream	0.1276
Chr2	13955095	G	A	0.573	0.9614	0.7558	HT735	LOC_Os02g24090	S	0.1133
Chr2	13956710	T	C	0.525	0.9862	0.7229	HT5533	LOC_Os02g24090	NS	0.0894
Chr2	13956721	C	T	0.6	0.9827	0.8241	HT5533	LOC_Os02g24090	S	0.107
Chr2	13956723	C	T	0.6	0.9815	0.8224	HT5533	LOC_Os02g24090	NS	0.1065
Chr2	13967947	G	A	0.5	0.9223	0.5972	HT10690	LOC_Os02g24100	downstream	0.4632
Chr2	13997528	G	T	0.5	0.9612	0.6522	HT9414	LOC_Os02g24150	downstream	0.0605
Chr2	14084144	G	A	0.5833	0.996	0.8193	HM2-S55	LOC_Os02g24280	intron	0.2253
Chr2	14221101	G	T	0.6923	0.9669	0.9322	HT735	LOC_Os02g24540	upstream	0.0364
Chr2	14295928	A	G	0.5	0.8929	0.5556	HT16600	LOC_Os02g24640	upstream	0.0499
Chr2	14379753	A	T	0.6944	0.9948	0.9747	H174	LOC_Os02g24780	upstream	0.0203
Chr2	14407772	G	T	0.5455	0.9333	0.6771	HT5533	LOC_Os02g24860	intron	0.1475
Chr2	14579803	T	C	0.5333	0.9705	0.7125	HT5533		intergenic	0.0569
Chr2	14919367	G	C	0.5	0.8923	0.5548	HT735	LOC_Os02g25540	downstream	0.1453
Chr2	15079184	C	T	0.6429	0.9573	0.8488	S61		intergenic	0.0525
Chr2	15118289	C	T	0.5556	0.9015	0.6464	HT5084	LOC_Os02g25800	S	0.0145
Chr2	15562689	G	A	1	0.994	1.4057	H117	LOC_Os02g26500	intron	0.015
Chr2	15667919	T	A	0.5625	0.9577	0.7357	HT735	LOC_Os02g26680	upstream	0.1827
Chr2	15930548	T	A	0.6	0.8015	0.5678	HT5084	LOC_Os02g27100	downstream	0.0166
Chr2	16121569	G	A	0.5	0.9728	0.6686	HT10690	LOC_Os02g27360	upstream	0.1401
Chr2	16282128	C	A	0.5	0.911	0.5812	HT8592	LOC_Os02g27510	downstream	0.1345
Chr2	16380515	T	C	0.5714	0.9078	0.6777	HT9414	LOC_Os02g27650	NS	0.2629
Chr2	16491009	T	C	0.5882	0.9672	0.7855	HT5533	LOC_Os02g27850	S	0.0106
Chr2	16564512	C	T	0.6364	0.8652	0.7094	HT735	LOC_Os02g27970	downstream	0.0163
Chr2	16616170	G	A	0.5333	0.9848	0.7327	HT5533	LOC_Os02g28050	intron	0.4694
Chr2	16650357	A	C	0.5	0.8213	0.4544	HT5084	LOC_Os02g28120	upstream	0.1463
Chr2	16712082	T	C	0.6154	0.8705	0.6872	HT5084	LOC_Os02g28250	NS	0.0299
Chr2	16735937	T	C	0.5833	0.9299	0.7258	H1500	LOC_Os02g28310	upstream	0.0501
Chr2	16786328	C	A	0.6	0.9332	0.7541	S56	LOC_Os02g28400	NS	0.081
Chr2	16853701	T	A	0.6	0.8746	0.6712	S117	LOC_Os02g28500	upstream	0.0205
Chr2	17043863	T	G	0.5294	0.9764	0.7153	HT735	LOC_Os02g28820	downstream	0.0509
Chr2	17043876	C	T	0.5625	0.9848	0.774	HT735	LOC_Os02g28820	downstream	0.0328
Chr2	17390993	C	T	0.5294	0.8927	0.5969	HT9414	LOC_Os02g29270	S	0.0795
Chr2	17391015	G	A	0.5294	0.8992	0.6061	HT9414	LOC_Os02g29270	NS	0.0782
Chr2	17563859	A	C	0.5263	0.9782	0.7135	HT735	LOC_Os02g29530	downstream	0.0372
Chr2	17760099	G	A	0.5	0.8051	0.4315	HM2-S55	LOC_Os02g29870	NS	0.3474
Chr2	17801453	C	T	0.5714	0.9936	0.799	HT735	LOC_Os02g29950	S	0.0184
Chr2	17801454	C	A	0.5714	0.9984	0.8058	HT735	LOC_Os02g29950	NS	0.1057
Chr2	17801524	C	G	0.5	0.935	0.6152	H339	LOC_Os02g29950	NS	0.1846
Chr2	17840770	G	C	0.5385	0.9524	0.6942	HT9414	LOC_Os02g30030	NS	0.017
Chr2	17844023	G	A	0.7	0.9212	0.8785	HT8549	LOC_Os02g30040	NS	0.0956
Chr2	17844396	G	A	0.5	0.9246	0.6005	HT10690	LOC_Os02g30040	S	0.0885
Chr2	17894076	A	T	0.5	0.9535	0.6413	HT-17382	LOC_Os02g30120	NS	0.0232
Chr2	17902556	G	A	0.4545	0.9016	0.5036	H6231S	LOC_Os02g30130	S	0.1551
Chr2	17922348	A	G	0.5455	0.9225	0.6619	HT5689	LOC_Os02g30160	S	0.0107
Chr2	17924893	T	G	0.5385	0.963	0.7092	S61	LOC_Os02g30160	NS	0.0104
Chr2	18086285	T	A	0.6364	0.9242	0.7928	HT16658	LOC_Os02g30370	intron	0.1164
Chr2	18199895	C	T	0.4667	0.8878	0.5013	DUO	LOC_Os02g30580	S	0.3556
Chr2	18204370	G	C	0.5	0.9514	0.6384	HT735	LOC_Os02g30580	intron	0.1094
Chr2	18423847	A	G	0.5	0.9443	0.6283	HT10690		intergenic	0.0363
Chr2	18431630	C	T	0.5625	0.8727	0.6155	HT16600	LOC_Os02g30880	intron	0.0315
Chr2	18677755	T	C	0.5833	0.9227	0.7156	HT5533	LOC_Os02g31180	downstream	0.0482
Chr2	18677800	G	T	0.5714	0.942	0.7261	HT16658	LOC_Os02g31180	downstream	0.0192
Chr2	19111332	C	T	0.5	0.945	0.6293	DUO	LOC_Os02g32360	upstream	0.0632
Chr2	19129860	C	T	0.7647	0.997	1.0772	H117	LOC_Os02g32380	intron	0.099
Chr2	19282133	T	A	0.5333	0.9344	0.6614	HT5533	LOC_Os02g32560	upstream	0.218
Chr2	19336927	A	G	0.5	0.9148	0.5866	HT9414		intergenic	0.013
Chr2	19344760	A	G	0.55	0.9719	0.7381	HT5533	LOC_Os02g32620	upstream	0.3235
Chr2	19457878	G	A	0.5714	0.8726	0.6279	HE-45	LOC_Os02g32760	intron	0.032
Chr2	19525642	G	A	0.5238	0.9983	0.7384	DUO	LOC_Os02g32880	NS	0.0612
Chr2	19528588	T	C	0.5294	0.9744	0.7125	HT735	LOC_Os02g32880	NS	0.0861
Chr2	19579499	T	A	0.5	0.878	0.5346	HT735		intergenic	0.0448
Chr2	19680525	A	T	0.5455	0.8852	0.6091	HT5084	LOC_Os02g33110	upstream	0.1332
Chr2	19706105	C	T	0.6207	0.9975	0.8743	HT5084	LOC_Os02g33120	downstream	0.0349
Chr2	20108124	G	A	0.375	0.9152	0.4104	HT3765	LOC_Os02g33705	upstream	0.0499
Chr2	20217291	A	G	0.6667	0.8976	0.798	H339	LOC_Os02g33920	intron	0.1962
Chr2	20219392	G	T	1	0.9239	1.3066	HT3765	LOC_Os02g33920	downstream	0.1899
Chr2	20219393	G	T	1	0.9207	1.3021	HT3765	LOC_Os02g33920	downstream	0.1914
Chr2	20226775	G	A	0.5455	0.8852	0.6091	HT8592	LOC_Os02g33930	upstream	0.0843
Chr2	20337012	G	A	0.9444	0.859	1.1362	HT5533	LOC_Os02g34040	downstream	0.4344
Chr2	20405591	G	A	0.5	0.887	0.5473	H174	LOC_Os02g34120	downstream	0.2337
Chr2	20515690	A	C	0.7059	0.8933	0.8474	HT16600	LOC_Os02g34290	upstream	0.0639
Chr2	20542795	C	T	0.6154	0.9464	0.7945	HT16600	LOC_Os02g34330	NS	0.0619
Chr2	20546264	G	A	0.5455	0.9216	0.6606	HT8549	LOC_Os02g34340	NS	0.0195
Chr2	20610245	A	G	0.6667	0.8396	0.716	H6394		intergenic	0.1749
Chr2	20620344	T	A	0.5	0.8854	0.545	HT8549	LOC_Os02g34430	upstream	0.0778
Chr2	20676078	T	C	0.85	0.885	1.0394	HT8549	LOC_Os02g34500	upstream	0.0291
Chr2	20847479	G	A	0.5333	0.9002	0.6131	HT5533	LOC_Os02g34760	NS	0.1325
Chr2	20864506	G	A	0.75	0.8081	0.7893	H1500	LOC_Os02g34800	downstream	0.2723
Chr2	20873874	C	T	0.7273	0.9571	0.9679	HT16600	LOC_Os02g34820	NS	0.297
Chr2	20884540	C	T	0.6111	0.8533	0.6568	HT16600	LOC_Os02g34830	intron	0.2188
Chr2	20914009	G	C	0.6111	0.9666	0.817	HT8549	LOC_Os02g34860	NS	0.3317
Chr2	20933903	T	C	0.5385	0.9115	0.6364	H1500	LOC_Os02g34884	upstream	0.3536
Chr2	20940205	A	G	0.75	0.9581	1.0014	HT3765	LOC_Os02g34900	intron	0.2455
Chr2	20977556	G	C	0.6	0.9539	0.7833	HT16658		intergenic	0.3418
Chr2	20986620	T	A	0.5	0.8701	0.5234	HT8549	LOC_Os02g34990	intron	0.0299
Chr2	20988831	C	T	0.8	0.8792	0.9605	HT-49	LOC_Os02g34990	intron	0.1672
Chr2	21070149	C	A	1	0.9476	1.3401	HT3765	LOC_Os02g35100	upstream	0.0892
Chr2	21077145	G	A	0.5833	0.9604	0.7689	H1500	LOC_Os02g35110	downstream	0.3501
Chr2	21095486	A	C	0.6154	0.9759	0.8362	HT16327	LOC_Os02g35140	upstream	0.0579
Chr2	21210590	T	A	0.5333	0.8602	0.5565	HT735	LOC_Os02g35290	S	0.0688
Chr2	21339127	C	A	0.5926	0.9473	0.7635	HT735		intergenic	0.0552
Chr2	21581320	C	G	0.5217	0.9154	0.6182	HT5084	LOC_Os02g35920	downstream	0.0102
Chr2	21671782	A	T	0.5	0.8694	0.5224	HT10690	LOC_Os02g36050	NS	0.1185
Chr2	21674344	C	T	0.3636	0.9263	0.41	HM2-S125	LOC_Os02g36050	downstream	0.2217
Chr2	21676100	C	T	0.5789	0.9356	0.7276	HT8592	LOC_Os02g36050	downstream	0.0842
Chr2	21676313	A	G	0.6667	0.8264	0.6973	HT735	LOC_Os02g36050	downstream	0.0562
Chr2	21716005	G	A	0.6667	0.9832	0.9191	HM2-S55	LOC_Os02g36090	NS	0.177
Chr2	21794528	A	G	0.6667	0.9648	0.8931	WP-3	LOC_Os02g36160	upstream	0.2927
Chr2	21800909	G	A	0.5	0.8698	0.523	HT735	LOC_Os02g36170	upstream	0.3444
Chr2	21822704	A	G	0.5	0.8312	0.4684	HT16658	LOC_Os02g36200	upstream	0.1629
Chr2	21823530	C	T	0.5833	0.8445	0.605	HT16327	LOC_Os02g36200	S	0.3579
Chr2	21867725	C	T	0.5	0.9276	0.6047	H1500	LOC_Os02g36230	NS	0.0299
Chr2	21957022	C	A	0.6	0.9581	0.7893	H3112	LOC_Os02g36360	3'-UTR	0.0177
Chr2	22155708	C	A	0.5	0.8717	0.5257	HT8549	LOC_Os02g36710	intron	0.0458
Chr2	22266121	T	A	0.5455	0.8958	0.6241	HT8592	LOC_Os02g36890	upstream	0.0452
Chr2	22487210	G	A	0.6154	0.9924	0.8596	H174	LOC_Os02g37210	upstream	0.2668
Chr2	22543980	A	G	0.5455	0.8442	0.5511	HT16600	LOC_Os02g37270	downstream	0.0385
Chr2	22789599	C	T	0.587	0.997	0.8259	HT16600	LOC_Os02g37770	downstream	0.0273
Chr2	23169188	C	T	0.4706	0.9296	0.566	HT9414		intergenic	0.2069
Chr2	23206647	A	G	0.5	0.8406	0.4817	H1500	LOC_Os02g38380	upstream	0.3928
Chr2	23291910	A	G	0.5	0.9441	0.6281	HT16658	LOC_Os02g38520	NS	0.1184
Chr2	23360578	C	A	0.5714	0.9743	0.7717	S44	LOC_Os02g38650	S	0.2242
Chr2	23383199	A	T	0.5	0.885	0.5445	HT5533	LOC_Os02g38680	NS	0.3209
Chr2	23429017	C	T	0.5455	0.8645	0.5798	HT16600	LOC_Os02g38770	downstream	0.0432
Chr2	23429241	C	T	0.5	0.929	0.6067	H1697	LOC_Os02g38770	downstream	0.1053
Chr2	23674443	C	A	0.5769	0.9983	0.8135	HT16334	LOC_Os02g39190	intron	0.2169
Chr2	23782163	C	G	0.48	0.9318	0.5824	HT16327	LOC_Os02g39410	5'-UTR	0.0476
Chr2	23806605	G	A	0.6429	0.9305	0.8109	HT10690		intergenic	0.1088
Chr2	23835590	C	T	0.5455	0.8756	0.5955	HM2-S55	LOC_Os02g39490	upstream	0.3196
Chr2	23968573	A	T	0.6364	0.9701	0.8577	HT5533	LOC_Os02g39670	upstream	0.3766
Chr2	24307826	T	C	0.5	0.8854	0.545	HT13984	LOC_Os02g40160	NS	0.0372
Chr2	24419714	T	G	0.5455	0.8516	0.5616	HT9414		intergenic	0.4766
Chr2	24541184	G	A	0.6667	0.9656	0.8942	HT16658	LOC_Os02g40470	NS	0.0147
Chr2	24558924	C	T	0.5714	0.9868	0.7894	HT5533	LOC_Os02g40490	upstream	0.0871
Chr2	24791283	T	C	0.5833	0.9211	0.7133	H164	LOC_Os02g40910	upstream	0.2194
Chr2	25001895	C	T	0.5	0.9346	0.6146	H174		intergenic	0.0346
Chr2	25087346	C	T	0.6	0.8715	0.6668	HT735	LOC_Os02g41730	downstream	0.1988
Chr2	25399353	T	G	0.5	0.8868	0.547	HT5084	LOC_Os02g42220	upstream	0.0229
Chr2	25422674	C	T	0.6923	0.9215	0.868	H1500	LOC_Os02g42280	downstream	0.0878
Chr2	25657088	C	T	0.7143	0.9749	0.9747	HM2-S55	LOC_Os02g42650	intron	0.056
Chr2	25763658	T	C	0.5385	0.9555	0.6986	HT735	LOC_Os02g42850	downstream	0.1859
Chr2	25763661	C	T	0.5833	0.9515	0.7563	HT735	LOC_Os02g42850	downstream	0.1829
Chr2	26896793	G	A	0.7333	0.9268	0.9335	WP-3	LOC_Os02g44410	S	0.0679
Chr2	26902771	C	A	0.6	0.934	0.7552	H1500	LOC_Os02g44430	intron	0.0187
Chr2	27502971	A	C	0.5	0.9555	0.6442	HT735	LOC_Os02g45270	3'-UTR	0.0362
Chr2	27677781	C	T	0.5	0.8425	0.4844	HE-45	LOC_Os02g45500	upstream	0.0707
Chr2	27899813	G	A	0.4	0.9335	0.4716	HM2-S125	LOC_Os02g45800	S	0.2575
Chr2	28230224	C	T	0.6818	0.8625	0.7698	HT735	LOC_Os02g46300	upstream	0.4932
Chr2	28270940	G	A	0.5333	0.9743	0.7179	HT10690	LOC_Os02g46390	NS	0.0349
Chr2	28415114	A	G	0.5652	0.9454	0.7221	HT8549		intergenic	0.0175
Chr2	28718428	T	C	0.5263	0.9255	0.6389	HT735		intergenic	0.0197
Chr2	28847954	C	T	0.5	0.9392	0.6211	HT10690	LOC_Os02g47270	NS	0.0771
Chr2	28913348	C	T	1	0.8704	1.2309	HT5533	LOC_Os02g47350	upstream	0.0821
Chr2	28927817	G	A	0.3684	0.9713	0.4804	HT735	LOC_Os02g47380	downstream	0.1646
Chr2	29256724	C	T	0.5833	0.9312	0.7276	HT8549	LOC_Os02g47820	upstream	0.1198
Chr2	29333467	C	T	0.5	0.8929	0.5556	HT-5875	LOC_Os02g47950	upstream	0.3583
Chr2	29400845	T	C	0.6667	0.9029	0.8055	H5668	LOC_Os02g48030	intron	0.0633
Chr2	29651614	A	G	0.7	0.9239	0.8823	HT-659	LOC_Os02g48420	intron	0.2057
Chr2	29810608	A	T	0.6111	0.9809	0.8372	HT-17382	LOC_Os02g48690	upstream	0.0273
Chr2	29818358	G	A	0.5556	0.936	0.6952	HE-45		intergenic	0.0559
Chr2	30014540	A	C	0.5	0.9544	0.6426	SZ-HH	LOC_Os02g49080	intron	0.015
Chr2	30181602	G	A	0.75	0.9901	1.0467	HT5533	LOC_Os02g49390	NS	0.0504
Chr2	30181654	G	A	0.5455	0.9846	0.7497	HT5533	LOC_Os02g49390	NS	0.0357
Chr2	30183860	G	T	0.5455	0.9288	0.6708	HT10690	LOC_Os02g49390	upstream	0.0567
Chr2	30409115	A	C	0.5455	0.9823	0.7464	HT5533	LOC_Os02g49750	upstream	0.0467
Chr2	30610019	C	T	0.5455	0.9073	0.6404	HT5533		intergenic	0.1817
Chr2	30674733	A	G	0.6364	0.8649	0.7089	HM2-S55	LOC_Os02g50230	downstream	0.0674
Chr2	30674743	C	T	0.6364	0.8587	0.7002	HM2-S55	LOC_Os02g50230	downstream	0.0494
Chr2	30708715	G	A	0.5	0.9197	0.5935	H5668	LOC_Os02g50310	upstream	0.1108
Chr2	30909393	G	C	0.5	0.9808	0.68	HM2-S55	LOC_Os02g50610	downstream	0.3294
Chr2	31009356	C	T	0.6	0.9841	0.826	HM2-S55	LOC_Os02g50790	3'-UTR	0.4674
Chr2	31011015	A	G	0.6	0.9764	0.8152	HM2-S55	LOC_Os02g50790	intron	0.4939
Chr2	31123299	C	A	0.4444	0.8393	0.4012	HT16856	LOC_Os02g50910	intron	0.2433
Chr2	31617370	C	T	0.6667	0.9485	0.87	HT5533		intergenic	0.101
Chr2	31617373	G	A	0.6923	0.9479	0.9054	HT5533		intergenic	0.0911
Chr2	31618491	C	T	0.5556	0.8485	0.5715	HT9414		intergenic	0.0477
Chr2	31618498	T	C	0.6111	0.8474	0.6484	HT9414		intergenic	0.0292
Chr2	31703584	G	A	0.2941	0.9117	0.291	HT16658	LOC_Os02g51760	upstream	0.0585
Chr2	31855233	C	T	0.5	0.8882	0.549	S117	LOC_Os02g52050	NS	0.0248
Chr2	32188159	G	A	0.5714	0.8805	0.6391	H1500	LOC_Os02g52610	upstream	0.0806
Chr2	32363124	A	T	0.5833	0.9184	0.7095	S117	LOC_Os02g52930	upstream	0.0817
Chr2	32380811	G	A	0.6364	0.9598	0.8432	HT735	LOC_Os02g52950	NS	0.3634
Chr2	32539917	A	C	0.5833	0.9156	0.7056	HT8592	LOC_Os02g53160	intron	0.0282
Chr2	32784741	T	G	0.625	0.8649	0.6928	HT9414	LOC_Os02g53600	upstream	0.0616
Chr2	32818423	G	A	0.6667	0.8418	0.7191	H1500	LOC_Os02g53650	downstream	0.0273
Chr2	33012764	T	C	0.6923	0.8148	0.7171	HT10690	LOC_Os02g53910	downstream	0.0329
Chr2	33102146	T	C	0.5	0.9245	0.6003	HT5084	LOC_Os02g54040	upstream	0.0303
Chr2	33222687	C	G	0.3636	0.9924	0.5035	HT735	LOC_Os02g54190	NS	0.2577
Chr2	33246945	C	T	0.5833	0.9104	0.6982	S61	LOC_Os02g54230	NS	0.3807
Chr2	33662498	C	A	0.5	0.97	0.6647	HT8549	LOC_Os02g54950	upstream	0.1914
Chr2	33662523	C	T	0.6	0.9602	0.7922	HT5084	LOC_Os02g54950	upstream	0.0302
Chr2	34716595	C	T	0.5	0.9945	0.6993	HT16843		intergenic	0.0741
Chr2	35107673	G	C	0.5833	0.9411	0.7416	H1500	LOC_Os02g57305	downstream	0.1025
Chr2	35111407	C	T	0.7333	0.885	0.8744	HT735	LOC_Os02g57305	downstream	0.2614
Chr2	35111414	C	T	0.7059	0.906	0.8654	HT735	LOC_Os02g57305	downstream	0.3652
Chr2	35111423	G	T	0.7059	0.9681	0.9532	HT735	LOC_Os02g57305	downstream	0.4853
Chr2	35111426	C	T	0.7059	0.9628	0.9457	HT735	LOC_Os02g57305	downstream	0.4898
Chr2	35271462	G	T	0.5455	0.9932	0.7618	H6231S	LOC_Os02g57570	upstream	0.1696
Chr2	35896872	C	T	0.5	0.9276	0.6047	HT-3205	LOC_Os02g58750	upstream	0.073
Chr3	60368	G	A	0.6923	0.9689	0.9351	HE-45	LOC_Os03g01080	upstream	0.0384
Chr3	1185391	G	A	0.617	0.9713	0.832	HT735		intergenic	0.0662
Chr3	1313603	G	A	0.6667	0.9935	0.9337	HT5084	LOC_Os03g03120	NS	0.0344
Chr3	1733227	G	T	0.619	0.9524	0.8081	HT5533	LOC_Os03g03840	downstream	0.4516
Chr3	2035034	C	T	0.6364	0.8672	0.7122	HT5533	LOC_Os03g04410	upstream	0.0581
Chr3	2281972	A	T	0.7	0.9805	0.9624	HT735	LOC_Os03g04790	downstream	0.0648
Chr3	2283598	C	T	0.5161	0.9644	0.6795	HT735	LOC_Os03g04800	NS	0.2647
Chr3	2320363	G	A	0.5	0.971	0.6661	HT5084	LOC_Os03g04860	NS	0.3374
Chr3	2323514	G	A	0.5	0.9093	0.5788	HM2-S55	LOC_Os03g04860	NS	0.0367
Chr3	2355922	G	C	0.6364	0.8338	0.665	S61	LOC_Os03g04910	upstream	0.0111
Chr3	2479502	G	A	0.6341	0.859	0.6973	HT735	LOC_Os03g05090	NS	0.456
Chr3	3394358	C	T	0.5	0.9109	0.5811	HT9414		intergenic	0.0196
Chr3	3489690	A	G	0.7	0.9212	0.8785	HT5084	LOC_Os03g06900	downstream	0.0482
Chr3	3491518	G	T	0.5429	0.9897	0.7532	HT735	LOC_Os03g06900	splicing_site	0.4852
Chr3	3832803	G	A	0.5	0.8902	0.5518	HT735	LOC_Os03g07530	upstream	0.1216
Chr3	3832805	C	T	0.5	0.8967	0.561	HT735	LOC_Os03g07530	upstream	0.2013
Chr3	3900570	G	A	0.5	0.8423	0.4841	S61	LOC_Os03g07680	NS	0.0821
Chr3	3902259	C	T	0.6	0.8896	0.6924	H1500	LOC_Os03g07680	NS	0.3183
Chr3	3906697	G	A	0.5833	0.9177	0.7085	H1500	LOC_Os03g07680	downstream	0.0305
Chr3	3951968	T	C	0.52	0.9781	0.7044	HT5533	LOC_Os03g07780	NS	0.2232
Chr3	3951973	C	T	0.4737	0.9933	0.6604	HT5533	LOC_Os03g07780	NS	0.1964
Chr3	3996099	C	A	0.5385	0.8762	0.5865	HT8549	LOC_Os03g07850	intron	0.0189
Chr3	4362847	A	C	0.5455	0.8571	0.5694	H6394	LOC_Os03g08480	intron	0.1399
Chr3	4362848	A	C	0.5455	0.8681	0.5849	H6394	LOC_Os03g08480	intron	0.1051
Chr3	4745762	T	C	0.6	0.9485	0.7757	HT735	LOC_Os03g09120	downstream	0.3149
Chr3	5268928	C	A	0.5	0.94	0.6223	H5668	LOC_Os03g10330	intron	0.0436
Chr3	5988780	G	A	0.5455	0.9298	0.6722	S44	LOC_Os03g11550	5'-UTR	0.0102
Chr3	6260329	G	A	0.6	0.8869	0.6886	HT735		intergenic	0.1868
Chr3	6260336	C	G	0.6923	0.9015	0.8398	HT735		intergenic	0.2397
Chr3	6635413	C	G	0.5833	0.9238	0.7171	H174	LOC_Os03g12530	upstream	0.0301
Chr3	6951565	G	A	0.5357	0.997	0.7534	H174	LOC_Os03g12900	intron	0.363
Chr3	7206050	G	A	0.6364	0.8907	0.7454	HT9414	LOC_Os03g13350	intron	0.1782
Chr3	7247009	G	A	0.5	0.9771	0.6747	HT5533		intergenic	0.0194
Chr3	7247022	A	T	0.5	0.9833	0.6835	HT735		intergenic	0.0472
Chr3	7247037	T	G	0.5	0.9873	0.6891	HT735		intergenic	0.0788
Chr3	7258953	C	T	0.6923	0.9302	0.8803	H1500		intergenic	0.0168
Chr3	7309228	G	A	0.5455	0.9193	0.6573	HT8592	LOC_Os03g13520	upstream	0.0209
Chr3	7404263	A	T	0.6154	0.9501	0.7997	HT735	LOC_Os03g13690	downstream	0.3546
Chr3	7404264	A	G	0.6154	0.9531	0.804	HT735	LOC_Os03g13690	downstream	0.3123
Chr3	7552700	G	T	0.5	0.9754	0.6723	HT735	LOC_Os03g13920	intron	0.4966
Chr3	7956731	T	C	0.6	0.9643	0.798	H1500	LOC_Os03g14642	downstream	0.1827
Chr3	8022289	A	G	0.4286	0.8966	0.4599	HT5533	LOC_Os03g14750	S	0.0748
Chr3	8022911	C	T	0.5	0.861	0.5105	HT735	LOC_Os03g14750	NS	0.0327
Chr3	8085478	T	C	0.5455	0.9717	0.7314	HT9414	LOC_Os03g14840	upstream	0.1647
Chr3	8875449	A	G	0.6	0.9637	0.7972	H164	LOC_Os03g16090	upstream	0.0481
Chr3	9100682	A	G	0.4286	0.9677	0.5605	H6231S	LOC_Os03g16500	downstream	0.1159
Chr3	9265343	T	C	0.6	0.9518	0.7804	HT5084	LOC_Os03g16718	splicing_site	0.0486
Chr3	9324469	C	T	0.5152	0.8817	0.5613	HT8592	LOC_Os03g16812	upstream	0.2955
Chr3	9335446	A	G	0.5	0.9075	0.5763	HT16856	LOC_Os03g16824	downstream	0.0628
Chr3	9340429	C	T	0.5556	0.8892	0.629	HT8549		intergenic	0.0165
Chr3	9533451	A	G	0.5	0.9329	0.6122	HT5533		intergenic	0.4055
Chr3	9658978	C	T	0.5333	0.9967	0.7495	H6394	LOC_Os03g17359	intron	0.4411
Chr3	10341220	C	T	0.5	0.9004	0.5663	HT9414		intergenic	0.0207
Chr3	10672694	A	C	0.5	0.9455	0.63	HT16327	LOC_Os03g19059	5'-UTR	0.0253
Chr3	10856728	A	T	0.5333	0.8925	0.6022	HT5084	LOC_Os03g19300	upstream	0.2371
Chr3	11964821	G	A	0.5333	0.9089	0.6254	HT16856	LOC_Os03g21050	intron	0.021
Chr3	11968700	C	T	0.6364	0.8049	0.6241	HT-659	LOC_Os03g21050	NS	0.0143
Chr3	12207091	G	A	0.5	0.947	0.6322	HT9414	LOC_Os03g21330	downstream	0.1704
Chr3	13010010	T	C	0.5833	0.9672	0.7785	HM2-S55	LOC_Os03g22590	upstream	0.0273
Chr3	13366695	T	A	0.5714	0.9776	0.7764	HT-49	LOC_Os03g23110	upstream	0.1638
Chr3	13367852	G	A	0.6	0.8979	0.7041	DUO	LOC_Os03g23110	upstream	0.4216
Chr3	13367854	C	T	0.6	0.9057	0.7152	DUO	LOC_Os03g23110	upstream	0.4083
Chr3	13396630	T	C	0.6364	0.956	0.8378	HT5533	LOC_Os03g23190	NS	0.0529
Chr3	13417766	G	A	0.5882	0.9563	0.77	HT16658	LOC_Os03g23210	downstream	0.0173
Chr3	13421238	A	G	0.6	0.9797	0.8198	HT5533	LOC_Os03g23210	upstream	0.4383
Chr3	13438472	T	A	0.5	0.929	0.6067	HT735	LOC_Os03g23220	S	0.0408
Chr3	13459067	C	A	0.5385	0.9004	0.6207	HT9414	LOC_Os03g23250	upstream	0.0256
Chr3	13462824	C	A	0.5	0.9286	0.6061	H339	LOC_Os03g23760	S	0.4147
Chr3	13497548	T	G	0.5	0.937	0.618	HT9414	LOC_Os03g23800	intron	0.1841
Chr3	13500624	A	T	0.5217	0.8481	0.523	S61	LOC_Os03g23800	upstream	0.021
Chr3	14104560	A	G	0.5385	0.9287	0.6607	HT16327	LOC_Os03g24750	downstream	0.0132
Chr3	14238645	C	T	0.6154	0.8787	0.6988	H1500	LOC_Os03g24950	downstream	0.1184
Chr3	14823790	C	T	0.5385	0.9844	0.7395	HT9414	LOC_Os03g25900	downstream	0.0844
Chr3	14823832	A	G	0.4286	0.9617	0.552	HT9414	LOC_Os03g25900	downstream	0.1
Chr3	14974621	T	A	0.5	0.9164	0.5889	HT10690		intergenic	0.0945
Chr3	15465946	C	T	0.5	0.8625	0.5127	HT5084	LOC_Os03g27010	upstream	0.0306
Chr3	15553142	G	A	0.6667	0.9935	0.9337	HT16843		intergenic	0.0142
Chr3	15895804	A	T	0.5455	0.814	0.5084	HT9414	LOC_Os03g27730	NS	0.0543
Chr3	15896110	T	G	0.7273	0.8606	0.8314	H1697	LOC_Os03g27730	S	0.0385
Chr3	16029048	C	T	0.5	0.9699	0.6645	HM2-S55	LOC_Os03g27910	NS	0.0813
Chr3	16146737	T	C	0.6154	0.9909	0.8574	HM2-S55		intergenic	0.215
Chr3	16164136	G	A	0.4444	0.9808	0.6013	HM2-S55	LOC_Os03g28120	S	0.105
Chr3	16177005	A	T	0.5312	0.9746	0.7153	HM2-S55		intergenic	0.2996
Chr3	16178104	G	T	0.6818	0.9648	0.9144	HM2-S55		intergenic	0.3752
Chr3	16249319	A	T	0.5714	0.908	0.678	HM2-S55	LOC_Os03g28250	downstream	0.2742
Chr3	16256300	G	A	0.5263	0.9726	0.7056	HM2-S55	LOC_Os03g28270	downstream	0.2635
Chr3	16274027	G	T	0.6	0.9611	0.7935	HM2-S55		intergenic	0.2475
Chr3	16300873	T	C	0.6875	0.9324	0.8767	HM2-S55	LOC_Os03g28330	downstream	0.3729
Chr3	16321816	C	T	0.5385	0.9694	0.7183	HM2-S55		intergenic	0.1059
Chr3	16396272	G	C	0.5	0.8741	0.5291	S117	LOC_Os03g28910	downstream	0.0551
Chr3	16467870	A	T	0.6154	0.9868	0.8516	HT735	LOC_Os03g29010	intron	0.4888
Chr3	16722054	G	A	0.5682	0.9943	0.7955	H5524	LOC_Os03g29370	downstream	0.4111
Chr3	16742335	A	G	0.5	0.941	0.6237	H6231S	LOC_Os03g29389	upstream	0.2423
Chr3	16791028	C	G	0.6364	0.9689	0.856	HT735		intergenic	0.122
Chr3	16864539	C	G	0.7273	0.9774	0.9966	HT9414	LOC_Os03g29584	NS	0.1737
Chr3	16923184	G	T	0.5714	0.9823	0.7831	HM2-S55	LOC_Os03g29680	downstream	0.222
Chr3	16931402	G	A	0.5556	0.9781	0.7548	HM2-S55	LOC_Os03g29710	downstream	0.4478
Chr3	16959052	C	T	0.6	0.9952	0.8417	HT16334		intergenic	0.0353
Chr3	16959300	C	T	0.5238	0.984	0.7181	HM2-S55		intergenic	0.4969
Chr3	16959308	G	A	0.5625	0.9837	0.7724	HM2-S55		intergenic	0.4839
Chr3	16960065	A	C	0.5714	0.9825	0.7833	HM2-S55		intergenic	0.2185
Chr3	17011248	G	C	0.6	0.9877	0.8311	HM2-S55	LOC_Os03g29850	5'-UTR	0.4972
Chr3	17039466	C	T	0.5238	0.9921	0.7296	HM2-S55	LOC_Os03g29910	5'-UTR	0.2132
Chr3	17042812	C	T	0.5	0.9868	0.6884	HM2-S55	LOC_Os03g29910	5'-UTR	0.3672
Chr3	17052678	C	T	0.5135	0.9742	0.6897	HM2-S55	LOC_Os03g29930	downstream	0.4143
Chr3	17084977	T	C	0.5455	0.9799	0.743	HM2-S55	LOC_Os03g29960	upstream	0.4911
Chr3	17300292	G	A	0.5385	0.9173	0.6446	H1500	LOC_Os03g30320	downstream	0.0437
Chr3	17321431	G	C	0.5294	0.8882	0.5906	HT8549	LOC_Os03g30370	S	0.0137
Chr3	17647626	C	T	0.8571	0.8014	0.9313	HT735	LOC_Os03g30980	NS	0.3208
Chr3	17755782	T	A	0.5417	0.9307	0.6681	HT8549	LOC_Os03g31180	intron	0.0744
Chr3	17764308	C	A	0.5	0.9143	0.5859	S117	LOC_Os03g31200	NS	0.0645
Chr3	17908776	A	T	0.5385	0.8889	0.6044	HT5533	LOC_Os03g31430	upstream	0.0988
Chr3	18286306	C	T	0.5909	0.9979	0.8327	H117	LOC_Os03g31980	NS	0.0552
Chr3	18447155	C	T	0.6154	0.8867	0.7101	H6763	LOC_Os03g32250	upstream	0.1035
Chr3	18874079	C	T	0.5	0.9744	0.6709	HT8549	LOC_Os03g33010	upstream	0.0661
Chr3	18874812	G	C	0.5	0.9401	0.6224	HT-49	LOC_Os03g33010	upstream	0.2252
Chr3	18874943	A	T	0.6154	0.8549	0.6651	DUO	LOC_Os03g33010	upstream	0.0399
Chr3	18885109	G	A	0.5263	0.9602	0.688	H1500	LOC_Os03g33012	intron	0.4096
Chr3	18953739	T	G	0.5	0.9675	0.6611	HT9414	LOC_Os03g33130	intron	0.4094
Chr3	19125762	G	A	0.5	0.9606	0.6514	S61	LOC_Os03g33480	upstream	0.0375
Chr3	19128840	C	T	0.6	0.9959	0.8427	HT16843	LOC_Os03g33480	downstream	0.0607
Chr3	19151401	C	T	0.5	0.9341	0.6139	HT16658	LOC_Os03g33520	downstream	0.1214
Chr3	19151506	A	G	0.5455	0.9373	0.6828	HT735	LOC_Os03g33520	downstream	0.342
Chr3	19175972	G	C	0.5455	0.8764	0.5967	HT3765	LOC_Os03g33550	upstream	0.0351
Chr3	19279842	C	T	0.5294	0.8656	0.5586	HT8549	LOC_Os03g33730	S	0.3646
Chr3	19304476	G	C	0.5833	0.913	0.7019	HT16658	LOC_Os03g33760	downstream	0.0827
Chr3	19467136	A	G	0.5	0.8584	0.5069	S61	LOC_Os03g34190	S	0.0232
Chr3	19495864	C	T	0.5385	0.9541	0.6966	HT16658	LOC_Os03g34240	NS	0.0645
Chr3	19643573	C	T	0.6	0.8651	0.6578	H6394	LOC_Os03g35430	S	0.0301
Chr3	19976721	C	T	0.5	0.9075	0.5763	H569		intergenic	0.0199
Chr3	20088575	A	G	0.6122	0.9709	0.8246	HT735	LOC_Os03g36220	S	0.1768
Chr3	20097853	G	A	0.5455	0.9574	0.7112	HT10690	LOC_Os03g36239	S	0.0113
Chr3	20154025	C	T	0.5385	0.9449	0.6836	HT735	LOC_Os03g36330	downstream	0.0566
Chr3	20154040	G	A	0.5	0.9425	0.6258	HT735	LOC_Os03g36330	downstream	0.3182
Chr3	20161289	G	A	0.5385	0.9592	0.7039	HT5084	LOC_Os03g36350	upstream	0.0693
Chr3	20278203	A	T	0.52	0.9502	0.665	HT9414	LOC_Os03g36570	intron	0.3144
Chr3	20438049	G	T	0.5	0.9137	0.5851	H7208	LOC_Os03g36810	downstream	0.1373
Chr3	20456714	C	T	0.4667	0.9126	0.5364	HT8549	LOC_Os03g36860	upstream	0.1624
Chr3	20763655	G	C	0.5455	0.9395	0.6859	HT-659	LOC_Os03g37440	upstream	0.1179
Chr3	20809034	C	G	0.5714	0.9733	0.7703	HM2-S55	LOC_Os03g37500	intron	0.0229
Chr3	20809063	C	T	0.6	0.9749	0.813	HM2-S55	LOC_Os03g37500	intron	0.173
Chr3	20865472	C	T	0.5833	0.8659	0.6353	S56	LOC_Os03g37630	NS	0.0542
Chr3	21401663	C	T	0.5	0.8645	0.5155	H3112	LOC_Os03g38570	S	0.0351
Chr3	21402561	C	A	0.6	0.879	0.6774	HT16658	LOC_Os03g38570	NS	0.0388
Chr3	21478095	C	A	0.5714	0.8807	0.6394	HT9414	LOC_Os03g38689	intron	0.0307
Chr3	21479260	G	C	0.5	0.839	0.4794	H3476	LOC_Os03g38689	intron	0.3339
Chr3	21859156	T	C	0.5385	0.9531	0.6952	HM2-S55		intergenic	0.0482
Chr3	21916241	G	A	0.6429	0.8842	0.7454	HT9414	LOC_Os03g39432	downstream	0.1306
Chr3	22427853	G	A	0.6538	0.9924	0.9139	S44	LOC_Os03g40360	upstream	0.0539
Chr3	22442126	C	T	0.7	0.9865	0.9709	HT-659	LOC_Os03g40380	upstream	0.0283
Chr3	22516477	C	G	0.6364	0.9169	0.7825	HT9414	LOC_Os03g40500	downstream	0.0537
Chr3	22564247	C	T	0.9444	0.9176	1.2191	HT735	LOC_Os03g40580	S	0.2566
Chr3	22907061	C	T	0.5333	0.9381	0.6667	HT8549		intergenic	0.0128
Chr3	23058692	C	T	0.5143	0.956	0.6651	HM2-S55	LOC_Os03g41438	intron	0.045
Chr3	23146742	A	G	0.5	0.9252	0.6013	HT-659	LOC_Os03g41624	NS	0.0881
Chr3	23173314	G	A	0.5455	0.9648	0.7217	H569	LOC_Os03g41710	S	0.1463
Chr3	23186125	A	C	0.8182	0.8582	0.9566	HT9414	LOC_Os03g41740	intron	0.1202
Chr3	23242881	A	G	0.5385	0.9369	0.6723	HT13984	LOC_Os03g41850	downstream	0.016
Chr3	23253313	T	C	0.6	0.8344	0.6143	HT735		intergenic	0.4441
Chr3	23253361	G	T	0.55	0.858	0.577	HT5084		intergenic	0.0445
Chr3	23272813	C	A	0.5	0.9336	0.6132	H1500		intergenic	0.1279
Chr3	23393564	C	T	0.5455	0.9148	0.651	HT16658		intergenic	0.0406
Chr3	23492309	A	G	0.5	0.9415	0.6244	HT16658	LOC_Os03g42230	5'-UTR	0.4196
Chr3	23636118	T	G	0.5	0.8832	0.5419	HT5689	LOC_Os03g42480	intron	0.0518
Chr3	23711891	G	A	0.6	0.9471	0.7737	HM2-S55		intergenic	0.0748
Chr3	23899985	A	G	0.6667	0.9684	0.8982	HT-659	LOC_Os03g42850	downstream	0.1091
Chr3	24442954	T	G	0.5	0.8143	0.4445	HT5533	LOC_Os03g43700	downstream	0.0213
Chr3	24961236	A	G	0.375	0.8243	0.2819	H7208	LOC_Os03g44380	3'-UTR	0.0477
Chr3	25087527	T	A	0.5333	0.983	0.7302	HT5084		intergenic	0.1383
Chr3	25087528	G	A	0.5333	0.9845	0.7323	HT5084		intergenic	0.1378
Chr3	25087587	C	T	0.4667	0.9485	0.5872	HT8549		intergenic	0.4876
Chr3	25100723	T	C	0.5	0.872	0.5261	S44	LOC_Os03g44580	downstream	0.2481
Chr3	25210049	T	G	0.5385	0.9636	0.7101	HT5084	LOC_Os03g44720	upstream	0.0545
Chr3	25325415	C	A	0.6	0.8708	0.6658	H6394	LOC_Os03g44890	downstream	0.0567
Chr3	25361059	A	C	0.5	0.8959	0.5599	HT5533	LOC_Os03g44920	upstream	0.3239
Chr3	25362259	A	C	0.5333	0.856	0.5506	HT8592		intergenic	0.0607
Chr3	25391623	C	T	0.5	0.8675	0.5197	S44	LOC_Os03g44970	upstream	0.021
Chr3	25416887	C	T	0.5	0.9339	0.6136	HT735	LOC_Os03g45030	NS	0.4132
Chr3	25642026	C	T	0.5714	0.9879	0.791	H3476	LOC_Os03g45420	5'-UTR	0.0727
Chr3	25814268	A	G	0.4	0.9354	0.4743	H6231S		intergenic	0.3956
Chr3	26475320	C	T	0.5625	0.9584	0.7367	HT9414	LOC_Os03g46810	intron	0.0141
Chr3	26602055	C	T	0.5833	0.9146	0.7041	HT8592	LOC_Os03g47034	downstream	0.1138
Chr3	26607135	T	C	0.5128	0.9863	0.7058	HM2-S55	LOC_Os03g47036	downstream	0.3427
Chr3	26803570	G	A	0.6154	0.9499	0.7995	HT5533	LOC_Os03g47410	S	0.0304
Chr3	26803582	A	G	0.6154	0.9686	0.8259	HT5533	LOC_Os03g47410	S	0.0793
Chr3	26934386	A	G	0.5	0.9758	0.6729	HT8549	LOC_Os03g47590	upstream	0.0578
Chr3	27335175	C	T	0.5	0.9013	0.5675	HT5533	LOC_Os03g48060	intron	0.4421
Chr3	27355450	A	T	0.4545	0.9369	0.5535	HT8592		intergenic	0.0789
Chr3	27528637	T	A	0.5455	0.9267	0.6678	HT16658	LOC_Os03g48330	upstream	0.1546
Chr3	27533430	C	T	0.5789	0.9576	0.7587	HT10690	LOC_Os03g48360	splicing_site	0.1959
Chr3	27635615	C	T	0.5185	0.9986	0.7313	HT13291		intergenic	0.1735
Chr3	27785397	G	A	0.5455	0.9717	0.7314	HT9414	LOC_Os03g48760	downstream	0.0318
Chr3	27913686	T	A	0.4	0.8522	0.3567	HM2-S125	LOC_Os03g49000	intron	0.0596
Chr3	27968560	A	C	0.5357	0.9544	0.6931	HT735	LOC_Os03g49090	downstream	0.0845
Chr3	28018919	C	T	0.5455	0.8899	0.6157	HT16658	LOC_Os03g49180	downstream	0.371
Chr3	28075702	G	A	0.5455	0.9478	0.6976	HM2-S55	LOC_Os03g49330	upstream	0.116
Chr3	28580944	T	C	0.5714	0.9323	0.7123	HT16327		intergenic	0.067
Chr3	28949745	G	T	0.5909	0.9343	0.7427	HT5084		intergenic	0.0288
Chr3	28949754	T	C	0.5417	0.9347	0.6737	HT5084		intergenic	0.0293
Chr3	29201647	C	T	0.5	0.8582	0.5066	HT16327	LOC_Os03g51080	intron	0.3169
Chr3	30146283	A	G	0.6667	0.9746	0.9069	HT5533	LOC_Os03g52550	intron	0.1703
Chr3	30146295	G	A	0.5882	0.9697	0.789	HT5533	LOC_Os03g52550	intron	0.0638
Chr3	30231583	G	A	0.7273	0.8333	0.7928	WP-3	LOC_Os03g52740	NS	0.3828
Chr3	30358009	A	G	0.625	0.9044	0.7487	HT5084	LOC_Os03g52920	upstream	0.4385
Chr3	30586705	G	A	0.7576	0.9921	1.0602	H6231W		intergenic	0.0375
Chr3	30719894	C	T	0.5	0.9465	0.6314	HT16658	LOC_Os03g53570	S	0.3075
Chr3	30802460	A	C	0.2857	0.8378	0.1747	S56	LOC_Os03g53720	upstream	0.0358
Chr3	30830288	T	C	0.6364	0.8793	0.7293	HT16327	LOC_Os03g53770	upstream	0.0419
Chr3	30974742	G	A	0.6923	0.9291	0.8788	HT16843	LOC_Os03g54030	NS	0.0203
Chr3	31641268	T	C	0.4762	0.8611	0.477	S56	LOC_Os03g55590	upstream	0.4443
Chr3	31802276	C	T	0.6923	0.9239	0.8714	HT8549	LOC_Os03g55860	upstream	0.061
Chr3	31805384	C	T	0.5455	0.9961	0.7659	HM2-S55	LOC_Os03g55870	downstream	0.4001
Chr3	32223771	G	A	0.5833	0.9016	0.6858	HT5533	LOC_Os03g56566	NS	0.1784
Chr3	32274751	A	G	0.5789	0.9288	0.718	HM2-S55	LOC_Os03g56660	upstream	0.3746
Chr3	32274753	G	A	0.5789	0.9231	0.7099	HM2-S55	LOC_Os03g56660	upstream	0.3741
Chr3	32491770	G	A	0.6667	0.9416	0.8603	HT735		intergenic	0.2501
Chr3	32511820	T	C	0.5	0.9566	0.6457	HM2-S55	LOC_Os03g57030	downstream	0.0956
Chr3	32768388	G	A	0.8696	0.9386	1.143	HM2-S55	LOC_Os03g57480	S	0.0446
Chr3	32939211	A	C	0.6	0.9322	0.7526	HT5084	LOC_Os03g57799	S	0.0277
Chr3	33651690	G	A	1	0.993	1.4043	H174	LOC_Os03g59110	intron	0.0793
Chr3	33877090	C	T	0.7	0.9554	0.9269	HT5084	LOC_Os03g59510	upstream	0.0372
Chr3	34060727	A	T	0.6	0.9309	0.7508	HT8592	LOC_Os03g59810	S	0.0571
Chr3	34061970	G	C	0.5	0.8918	0.5541	H6763	LOC_Os03g59820	NS	0.095
Chr3	34105363	C	A	1	0.9986	1.4122	WP-3	LOC_Os03g59930	upstream	0.4274
Chr3	34154477	A	G	0.5333	0.9274	0.6515	HT5533	LOC_Os03g60050	S	0.0716
Chr3	34368338	C	A	0.5484	0.9323	0.6798	HT8592	LOC_Os03g60440	downstream	0.0866
Chr3	34373266	C	A	0.5455	0.9684	0.7268	HT5533	LOC_Os03g60449	downstream	0.3643
Chr3	34373268	G	A	0.5455	0.9501	0.7009	HT5533	LOC_Os03g60449	downstream	0.3919
Chr3	34373297	A	G	0.5385	0.9057	0.6282	HT5533	LOC_Os03g60449	downstream	0.4048
Chr3	34563068	A	C	0.5	0.981	0.6802	HT-5875	LOC_Os03g60820	downstream	0.4915
Chr3	34992738	A	C	0.5	0.939	0.6208	H1500	LOC_Os03g61730	intron	0.0388
Chr3	35019397	A	T	0.5312	1	0.7512	SZ-HH	LOC_Os03g61770	intron	0.0788
Chr3	35578880	C	T	0.6667	0.9918	0.9313	HT13984		intergenic	0.048
Chr3	35603462	T	C	0.7558	0.9842	1.0465	HM2-S55	LOC_Os03g62920	downstream	0.0543
Chr3	35931670	A	G	0.3	0.8844	0.2608	HM2-S125	LOC_Os03g63630	S	0.0513
Chr3	35934301	G	C	0.3077	0.8857	0.2735	H6231S	LOC_Os03g63630	S	0.4657
Chr3	35934302	G	A	0.3077	0.914	0.3135	H6231S	LOC_Os03g63630	NS	0.387
Chr3	35936148	G	C	0.4667	0.8464	0.4428	HT8549	LOC_Os03g63640	NS	0.1386
Chr3	35936471	G	A	0.7143	0.9463	0.9342	HT735	LOC_Os03g63640	S	0.0217
Chr4	14839	G	A	0.5833	0.8949	0.6763	H164		intergenic	0.0988
Chr4	15949	G	A	1	0.851	1.2035	HT8592	LOC_Os04g01020	upstream	0.4254
Chr4	50125	A	G	0.5	0.9876	0.6896	DUO	LOC_Os04g01060	intron	0.0175
Chr4	157495	T	G	0.5	0.9537	0.6416	HT735		intergenic	0.2562
Chr4	157499	T	G	0.5417	0.9427	0.685	HT735		intergenic	0.3519
Chr4	157504	A	T	0.5652	0.9393	0.7135	HT735		intergenic	0.4669
Chr4	283087	C	T	0.6667	0.94	0.858	HM2-S55	LOC_Os04g01380	upstream	0.0937
Chr4	283108	A	G	0.5455	0.9659	0.7232	HM2-S55	LOC_Os04g01400	S	0.1767
Chr4	761546	A	C	0.7	0.8644	0.7982	H5524	LOC_Os04g02200	downstream	0.0423
Chr4	817098	T	C	0.5455	0.9585	0.7128	HT8549	LOC_Os04g02320	upstream	0.0811
Chr4	821559	A	G	0.5263	0.8375	0.5145	H174	LOC_Os04g02340	intron	0.0909
Chr4	1064186	A	G	0.5	0.9557	0.6445	HT5533	LOC_Os04g02754	intron	0.0256
Chr4	1167007	C	T	0.6667	0.9272	0.8399	HT8592	LOC_Os04g02920	downstream	0.0189
Chr4	1272190	C	T	0.6364	0.8208	0.6466	H1500	LOC_Os04g03080	downstream	0.0298
Chr4	1315185	C	T	0.4	0.96	0.5091	HM2-S55	LOC_Os04g03150	S	0.3296
Chr4	1510562	G	A	0.4583	0.8412	0.4236	HT8549	LOC_Os04g03490	S	0.0495
Chr4	1512979	A	C	0.5455	0.8877	0.6126	HT16658	LOC_Os04g03490	upstream	0.3088
Chr4	1544152	G	A	0.5385	0.9627	0.7088	HT735		intergenic	0.0324
Chr4	1544627	C	T	0.5333	0.9218	0.6436	HT16658		intergenic	0.2656
Chr4	1607040	C	T	0.7333	0.8774	0.8637	HT735	LOC_Os04g03640	NS	0.0226
Chr4	1626804	G	A	0.5	0.9259	0.6023	HT9414	LOC_Os04g03680	downstream	0.0335
Chr4	1898729	A	C	0.5455	0.8968	0.6255	H5668	LOC_Os04g04120	NS	0.0122
Chr4	2166306	C	A	0.7143	0.9333	0.9158	HT5084	LOC_Os04g04530	downstream	0.0318
Chr4	2166314	C	G	0.625	0.9376	0.7956	HT5084	LOC_Os04g04530	downstream	0.028
Chr4	2178512	T	A	0.5	0.9324	0.6115	HT16554	LOC_Os04g04550	NS	0.0942
Chr4	2186208	C	T	0.6154	0.9141	0.7488	HT735	LOC_Os04g04574	S	0.1448
Chr4	2194131	T	C	0.5	0.9564	0.6454	HT3765	LOC_Os04g04590	S	0.2474
Chr4	2267467	C	T	0.5455	0.8414	0.5472	H6394	LOC_Os04g04720	NS	0.0737
Chr4	2270837	C	T	0.5455	0.8958	0.6241	HT8549	LOC_Os04g04720	NS	0.3419
Chr4	2329104	T	G	0.5	0.976	0.6732	HT5533	LOC_Os04g04840	intron	0.2462
Chr4	2350731	C	T	0.6	0.9669	0.8017	S56	LOC_Os04g04880	S	0.1938
Chr4	2362549	A	G	0.5	0.9816	0.6811	HT5533	LOC_Os04g04900	NS	0.2145
Chr4	2364449	C	T	0.55	0.88	0.6081	H7208	LOC_Os04g04900	downstream	0.1084
Chr4	2364824	G	A	0.6364	0.9735	0.8625	HT5084	LOC_Os04g04900	upstream	0.125
Chr4	2480348	G	A	0.6471	0.9964	0.91	HT13984	LOC_Os04g05050	upstream	0.0822
Chr4	2538466	C	T	0.55	0.9708	0.7365	WP-3	LOC_Os04g05120	downstream	0.4746
Chr4	2572815	C	T	0.5	0.9592	0.6494	H3112	LOC_Os04g05160	S	0.1573
Chr4	2592564	G	A	0.5455	0.9258	0.6665	HT9414	LOC_Os04g05200	S	0.0413
Chr4	2596674	C	T	0.4545	0.8208	0.3893	HT-17382	LOC_Os04g05200	S	0.0192
Chr4	2639570	A	G	0.6	0.9721	0.8091	H80	LOC_Os04g05300	NS	0.1892
Chr4	2743232	A	G	0.5641	0.9746	0.7618	HT735	LOC_Os04g05450	intron	0.3616
Chr4	2780452	G	A	0.7857	0.9368	1.0218	HT5533	LOC_Os04g05490	downstream	0.3309
Chr4	2788604	C	T	0.5	0.9562	0.6452	HT8549	LOC_Os04g05520	S	0.15
Chr4	2826986	G	C	0.7	0.9589	0.9318	HT5533	LOC_Os04g05580	S	0.4922
Chr4	2841752	G	A	0.6471	0.9759	0.8811	H174	LOC_Os04g05590	downstream	0.0803
Chr4	2846017	G	A	0.4615	0.8516	0.4428	HT8592	LOC_Os04g05590	S	0.4173
Chr4	2900036	T	C	0.5714	0.825	0.5606	HE-45	LOC_Os04g05670	NS	0.0333
Chr4	2901145	A	T	0.6154	0.8387	0.6422	HT16843	LOC_Os04g05670	S	0.4426
Chr4	2903076	A	C	0.6429	0.8356	0.6767	HM2-S55	LOC_Os04g05680	NS	0.374
Chr4	2928489	T	C	0.8333	0.844	0.9578	H6231W	LOC_Os04g05730	downstream	0.053
Chr4	2988987	A	G	0.2857	0.8444	0.184	H6231W	LOC_Os04g05820	downstream	0.3438
Chr4	3005833	G	C	0.5455	0.8935	0.6208	H80	LOC_Os04g05840	upstream	0.093
Chr4	3051026	C	T	0.5455	0.9348	0.6792	HT735	LOC_Os04g05900	NS	0.1755
Chr4	3051044	G	A	0.5652	0.9278	0.6972	HT735	LOC_Os04g05900	NS	0.3181
Chr4	3051301	C	T	0.5455	0.9128	0.6481	HT735	LOC_Os04g05900	NS	0.4021
Chr4	3065275	C	T	0.5455	0.8495	0.5586	HT16658	LOC_Os04g05920	NS	0.0248
Chr4	3088606	T	C	0.5714	0.9929	0.798	HT735	LOC_Os04g05960	NS	0.3841
Chr4	3093177	C	T	0.5385	0.8754	0.5853	HT735	LOC_Os04g05970	S	0.1284
Chr4	3096098	A	C	0.5	0.87	0.5233	HT9414	LOC_Os04g05970	downstream	0.4446
Chr4	3106014	G	T	0.5455	0.9404	0.6872	HT8549	LOC_Os04g06000	NS	0.1159
Chr4	3148671	C	T	0.6471	0.9965	0.9102	H1697	LOC_Os04g06070	upstream	0.2918
Chr4	3176085	C	T	0.5385	0.9297	0.6621	H6763	LOC_Os04g06110	S	0.1294
Chr4	3178545	T	C	0.6667	0.9362	0.8526	HT5533	LOC_Os04g06110	upstream	0.0333
Chr4	3180124	C	T	0.5294	0.9056	0.6152	WP-3	LOC_Os04g06120	downstream	0.0811
Chr4	3193758	A	G	0.5333	0.9115	0.629	HT5533	LOC_Os04g06144	intron	0.2032
Chr4	3197304	T	C	0.5	0.8841	0.5432	HT10690	LOC_Os04g06144	intron	0.0714
Chr4	3198097	G	A	0.5	0.8924	0.5549	HT9414	LOC_Os04g06144	NS	0.0586
Chr4	3239583	A	G	0.6923	0.898	0.8348	HT735	LOC_Os04g06244	S	0.4794
Chr4	3248877	C	T	0.5	0.9643	0.6566	HT735		intergenic	0.0201
Chr4	3289315	G	T	0.5	0.8786	0.5354	H6231S	LOC_Os04g06290	intron	0.1905
Chr4	3342223	G	T	0.3889	0.8244	0.3017	HM2-S125	LOC_Os04g06402	S	0.4784
Chr4	3617977	G	C	0.8	0.9728	1.0929	HT5533	LOC_Os04g06860	splicing_site	0.1059
Chr4	3696824	A	G	0.5625	0.9318	0.699	HT5533	LOC_Os04g07060	S	0.2462
Chr4	3724578	C	A	0.5833	0.9044	0.6897	HT16658	LOC_Os04g07040	S	0.1625
Chr4	3742388	C	T	0.5333	0.9247	0.6477	HT-49	LOC_Os04g07000	S	0.4962
Chr4	3755864	C	T	0.4667	0.8248	0.4122	HT16327	LOC_Os04g07090	NS	0.0831
Chr4	3774506	C	T	0.6875	0.9801	0.9441	HM2-S55		intergenic	0.0105
Chr4	3825679	G	A	0.6667	0.977	0.9103	HT5533	LOC_Os04g07200	intron	0.0364
Chr4	3825689	T	A	0.7037	0.9676	0.9494	HT5533	LOC_Os04g07200	intron	0.0698
Chr4	3901301	G	C	0.5	0.9795	0.6781	HT5533	LOC_Os04g07330	intron	0.0263
Chr4	3925454	A	T	0.5333	0.9469	0.6791	HT16658	LOC_Os04g07370	intron	0.0835
Chr4	3930500	T	C	0.6	0.9492	0.7767	H1697	LOC_Os04g07380	S	0.0268
Chr4	3932336	G	C	0.3333	0.9728	0.4329	HM2-S125	LOC_Os04g07380	downstream	0.047
Chr4	3981043	G	A	0.5455	0.8014	0.4906	HT10690	LOC_Os04g07490	S	0.0197
Chr4	3990595	C	T	0.5455	0.932	0.6753	HT8549	LOC_Os04g07500	upstream	0.0657
Chr4	3990606	T	A	0.5455	0.933	0.6767	HT8549	LOC_Os04g07500	upstream	0.0557
Chr4	4074095	T	C	0.6	0.9563	0.7867	HT8549	LOC_Os04g07660	splicing_site	0.1963
Chr4	4077984	T	C	0.5	0.9117	0.5822	HT5533	LOC_Os04g07660	S	0.1526
Chr4	4112568	T	A	0.5333	0.8722	0.5735	S61	LOC_Os04g07730	upstream	0.0595
Chr4	4263162	G	A	0.5263	0.9607	0.6887	HT5084		intergenic	0.0742
Chr4	4330573	T	C	0.5	0.9286	0.6061	H339	LOC_Os04g08120	downstream	0.0865
Chr4	4338591	C	T	0.6111	0.965	0.8147	H1500	LOC_Os04g08150	NS	0.2098
Chr4	4551351	G	T	0.5455	0.8938	0.6213	HT735		intergenic	0.2132
Chr4	4688611	C	A	0.5294	0.8966	0.6025	HT16658	LOC_Os04g08630	intron	0.1902
Chr4	4883346	G	C	0.4545	0.9692	0.5992	H6231S	LOC_Os04g08832	intron	0.1252
Chr4	4884228	C	T	0.6154	0.9521	0.8026	HT8549	LOC_Os04g08832	S	0.0501
Chr4	4945773	T	G	0.4737	0.8403	0.4441	HT8549	LOC_Os04g09310	NS	0.4526
Chr4	5081139	G	A	0.6154	0.8771	0.6965	HT-3205	LOC_Os04g09480	S	0.0479
Chr4	5106520	C	T	0.64	0.9974	0.9014	HT16327		intergenic	0.0374
Chr4	5450705	A	G	0.5455	0.9517	0.7031	HT5084	LOC_Os04g10100	S	0.0416
Chr4	5454986	T	C	0.6	0.8217	0.5964	H1500	LOC_Os04g10100	intron	0.0421
Chr4	5562818	T	C	0.5714	0.972	0.7685	S117	LOC_Os04g10290	downstream	0.0384
Chr4	5562830	G	T	0.5455	0.9467	0.6961	S44	LOC_Os04g10290	downstream	0.0275
Chr4	5678543	C	T	0.5789	0.8978	0.6742	HT5533	LOC_Os04g10434	downstream	0.166
Chr4	5752936	A	T	0.5294	0.9353	0.6572	HT5689		intergenic	0.0141
Chr4	5753171	T	G	0.6667	0.9593	0.8853	HT9414		intergenic	0.0322
Chr4	5839754	T	G	0.6842	0.9693	0.9242	HT735	LOC_Os04g10740	upstream	0.3358
Chr4	5888566	T	C	0.5	0.9798	0.6785	HT735	LOC_Os04g10850	S	0.0253
Chr4	5889103	C	T	0.5	0.9895	0.6923	HT8549	LOC_Os04g10850	S	0.051
Chr4	6071708	G	A	0.5714	0.905	0.6737	HT8549	LOC_Os04g11160	upstream	0.2609
Chr4	6072206	C	T	0.6	0.9316	0.7518	HT10690	LOC_Os04g11160	upstream	0.1757
Chr4	6094321	C	A	0.5455	0.9837	0.7484	HM2-S55	LOC_Os04g11195	downstream	0.0732
Chr4	6155737	C	T	0.5833	0.8915	0.6715	HT5084	LOC_Os04g11260	intron	0.1196
Chr4	6155738	T	C	0.5455	0.9091	0.6429	HT5084	LOC_Os04g11260	intron	0.0544
Chr4	6157838	T	C	0.619	0.9471	0.8006	WP-3	LOC_Os04g11260	NS	0.1379
Chr4	6236481	T	A	0.6364	0.9164	0.7818	S117	LOC_Os04g11410	downstream	0.0254
Chr4	6345463	G	A	0.5455	0.9202	0.6586	HT8592	LOC_Os04g11580	intron	0.0169
Chr4	6348361	G	A	0.4167	0.954	0.5242	H6231S	LOC_Os04g11580	downstream	0.2008
Chr4	6353425	C	T	0.6364	0.8697	0.7157	HT5533	LOC_Os04g11610	NS	0.2958
Chr4	6354670	T	C	0.6	0.9371	0.7596	HT5689	LOC_Os04g11610	intron	0.2463
Chr4	6431519	G	C	0.6923	0.9523	0.9116	HT10690	LOC_Os04g11730	downstream	0.1269
Chr4	6707053	G	T	0.6154	0.9126	0.7467	HT9414	LOC_Os04g12170	intron	0.0293
Chr4	6789003	A	G	0.6364	0.8357	0.6677	HT-659	LOC_Os04g12290	downstream	0.126
Chr4	6797075	A	G	0.6	0.9385	0.7616	HT5689	LOC_Os04g12310	NS	0.2277
Chr4	6805754	G	A	0.5	0.843	0.4851	HT9414	LOC_Os04g12320	S	0.18
Chr4	6808897	G	A	0.5862	0.8826	0.663	H1500	LOC_Os04g12320	downstream	0.1854
Chr4	6826197	C	T	0.5385	0.9244	0.6546	HT10690		intergenic	0.2634
Chr4	6964313	C	T	0.5	0.8741	0.5291	HT-5875	LOC_Os04g12580	downstream	0.4927
Chr4	7093913	A	G	0.5455	0.9527	0.7046	HT8549		intergenic	0.1062
Chr4	7093923	C	A	0.5	0.9577	0.6473	HT8549		intergenic	0.1002
Chr4	7239874	A	G	0.5385	0.9449	0.6836	HT-5875	LOC_Os04g13120	NS	0.1709
Chr4	7240056	T	C	0.5	0.9856	0.6867	HT16658	LOC_Os04g13120	NS	0.429
Chr4	7469971	C	T	0.9091	0.9046	1.1507	HM2-S55		intergenic	0.1487
Chr4	7485425	G	A	0.5882	0.9356	0.7408	HT16327	LOC_Os04g13450	downstream	0.0163
Chr4	7495982	A	T	0.5455	0.9886	0.7553	H470	LOC_Os04g13460	upstream	0.0122
Chr4	7531495	G	A	0.5	0.9409	0.6235	H6394	LOC_Os04g13500	downstream	0.0229
Chr4	7675960	A	G	0.5833	0.9649	0.7753	HT8592	LOC_Os04g13760	upstream	0.0927
Chr4	7675980	A	G	0.6364	0.9488	0.8276	HT8592	LOC_Os04g13760	upstream	0.4709
Chr4	7676035	G	A	0.5	0.9791	0.6775	HT16554	LOC_Os04g13760	upstream	0.1014
Chr4	7751492	A	G	0.4805	0.9172	0.5624	HT735	LOC_Os04g13890	intron	0.2388
Chr4	7789076	C	T	0.6923	0.8529	0.771	H164	LOC_Os04g13930	upstream	0.0327
Chr4	7803451	G	C	0.6364	0.9594	0.8426	HT16856	LOC_Os04g13970	downstream	0.0183
Chr4	7807433	C	T	0.6667	0.8475	0.7272	HT5689	LOC_Os04g13970	intron	0.1432
Chr4	7807439	C	T	0.6667	0.8571	0.7408	HT5689	LOC_Os04g13970	intron	0.0944
Chr4	7832442	A	C	0.5385	0.8571	0.5595	HM2-S55	LOC_Os04g14040	upstream	0.0423
Chr4	7843859	T	C	0.5263	0.9051	0.6101	HT16658	LOC_Os04g14050	upstream	0.0959
Chr4	7863484	G	A	0.5	0.9097	0.5794	H5524	LOC_Os04g14090	S	0.0281
Chr4	7951817	C	T	0.7895	0.9197	1.003	HT9414	LOC_Os04g14190	downstream	0.0475
Chr4	8040338	A	T	0.5333	0.9027	0.6166	HT8592	LOC_Os04g14340	upstream	0.094
Chr4	8142415	G	A	0.5	0.8243	0.4586	HT10690	LOC_Os04g14550	downstream	0.1119
Chr4	8155759	G	A	0.6	0.9111	0.7228	HT8549	LOC_Os04g14560	NS	0.1211
Chr4	8157616	G	A	0.5294	0.8327	0.5121	HT16658	LOC_Os04g14560	intron	0.1128
Chr4	8193078	C	T	0.5	0.9468	0.6319	HT16658	LOC_Os04g14600	intron	0.238
Chr4	8197284	C	T	0.5	0.868	0.5204	HT5084	LOC_Os04g14610	S	0.0363
Chr4	8253947	A	G	0.7	0.8903	0.8348	HT5533	LOC_Os04g14700	NS	0.1043
Chr4	8327456	C	T	0.3889	0.9228	0.4408	HM2-S125		intergenic	0.0593
Chr4	8443741	T	G	0.5	0.8955	0.5593	HT16856	LOC_Os04g15520	upstream	0.0726
Chr4	8444133	T	C	0.6	0.9306	0.7504	HT16658	LOC_Os04g15520	upstream	0.2544
Chr4	8601209	C	T	0.5455	0.9601	0.715	HT10690	LOC_Os04g15840	downstream	0.0897
Chr4	8601257	G	A	0.5	0.9638	0.6559	HT10690	LOC_Os04g15840	downstream	0.1525
Chr4	8697127	C	T	0.5294	0.9228	0.6395	HT10690	LOC_Os04g16010	upstream	0.3672
Chr4	8848328	A	T	0.5263	0.8827	0.5784	HM2-S125	LOC_Os04g16280	upstream	0.0914
Chr4	8857954	A	G	0.5217	0.9788	0.7078	HT735	LOC_Os04g16300	downstream	0.1332
Chr4	8872116	G	A	0.5	0.9356	0.616	S61		intergenic	0.0784
Chr4	8902066	C	A	0.5455	0.8871	0.6118	HT13270	LOC_Os04g16370	downstream	0.4812
Chr4	8902067	C	A	0.5455	0.885	0.6088	HT13270	LOC_Os04g16370	downstream	0.4024
Chr4	8961427	G	A	0.5455	0.9812	0.7449	HM2-S55	LOC_Os04g16480	upstream	0.2691
Chr4	9023119	C	T	0.3636	0.8531	0.3065	H174	LOC_Os04g16590	intron	0.1814
Chr4	9023948	A	G	0.6923	0.9414	0.8962	HT-49	LOC_Os04g16590	upstream	0.2178
Chr4	9229969	T	C	0.5652	0.971	0.7583	HT735	LOC_Os04g16850	upstream	0.3933
Chr4	9229970	C	G	0.5909	0.9598	0.7788	HT735	LOC_Os04g16850	upstream	0.3325
Chr4	9233383	T	G	0.4167	0.9546	0.5251	HT5533	LOC_Os04g16860	downstream	0.173
Chr4	9289463	A	T	0.5217	0.9757	0.7034	H5524	LOC_Os04g16970	downstream	0.1834
Chr4	9293169	G	T	0.4286	0.998	0.6033	HM2-S125	LOC_Os04g16970	downstream	0.189
Chr4	9325309	T	C	0.5455	0.9786	0.7412	HT8549	LOC_Os04g17020	downstream	0.1914
Chr4	9487947	T	A	0.5455	0.8567	0.5688	WP-3	LOC_Os04g17300	upstream	0.1308
Chr4	9588955	A	G	0.6	0.8593	0.6495	HT8549	LOC_Os04g17520	downstream	0.3738
Chr4	9602318	T	A	0.5882	0.8972	0.6865	HT16658	LOC_Os04g17574	upstream	0.1365
Chr4	9613021	G	A	0.5333	0.9372	0.6654	HT735	LOC_Os04g17590	NS	0.389
Chr4	9613113	T	C	0.5625	0.9026	0.6578	S56	LOC_Os04g17590	NS	0.1328
Chr4	9961054	G	A	0.5	0.9486	0.6344	HT8592		intergenic	0.2046
Chr4	9974784	A	C	0.5294	0.9104	0.622	H6394	LOC_Os04g18060	upstream	0.2793
Chr4	9974787	T	A	0.5294	0.9211	0.6371	H6394	LOC_Os04g18060	upstream	0.2934
Chr4	10099955	A	T	0.5	0.9131	0.5842	HT-49	LOC_Os04g18280	intron	0.2841
Chr4	10130894	A	T	0.4545	0.9094	0.5146	H470	LOC_Os04g18340	downstream	0.2026
Chr4	10160795	T	A	0.7	0.9306	0.8918	HT735	LOC_Os04g18400	intron	0.4435
Chr4	10162771	C	A	0.4615	0.8438	0.4318	HT16658	LOC_Os04g18400	intron	0.071
Chr4	10300439	G	A	0.6	0.8958	0.7012	HM2-S55	LOC_Os04g18620	downstream	0.2367
Chr4	10485817	G	C	0.5	0.8294	0.4658	HT5689	LOC_Os04g18840	upstream	0.2989
Chr4	10492939	A	G	0.5	0.918	0.5911	S117	LOC_Os04g18860	S	0.0299
Chr4	10638702	G	A	0.7273	0.9571	0.9679	HM2-S55		intergenic	0.0387
Chr4	10653763	G	A	0.7368	0.9964	1.0369	HT13984	LOC_Os04g19180	NS	0.0126
Chr4	10707101	G	T	0.5333	0.9772	0.722	HT5533	LOC_Os04g19260	upstream	0.2829
Chr4	10765175	G	C	0.6	0.912	0.7241	HT-659	LOC_Os04g19340	downstream	0.0271
Chr4	10768947	G	A	0.5625	0.9994	0.7946	HT16843	LOC_Os04g19350	NS	0.0247
Chr4	10815118	A	C	0.5	0.9164	0.5889	H80	LOC_Os04g19410	NS	0.0454
Chr4	10885882	G	C	0.5238	0.9317	0.6442	HT5533	LOC_Os04g19540	downstream	0.4536
Chr4	10885887	T	C	0.5238	0.9528	0.674	HT5533	LOC_Os04g19540	downstream	0.2197
Chr4	10886479	C	G	0.6154	0.9771	0.8379	HT735	LOC_Os04g19540	downstream	0.4807
Chr4	10983237	A	T	0.6	0.9457	0.7717	H3476	LOC_Os04g19684	downstream	0.2255
Chr4	11115084	G	A	0.3077	0.936	0.3446	H6231S	LOC_Os04g19930	upstream	0.0293
Chr4	11215839	T	C	0.5	0.977	0.6746	HM2-S55	LOC_Os04g20130	intron	0.4149
Chr4	11233427	C	T	0.5	0.8401	0.481	HT5689		intergenic	0.0219
Chr4	11256460	G	A	0.5833	0.9298	0.7256	HT10690	LOC_Os04g20180	upstream	0.2332
Chr4	11397136	C	T	0.5714	0.9778	0.7767	HT735	LOC_Os04g20360	NS	0.0953
Chr4	11406356	T	G	0.7368	0.8884	0.8842	HT5084	LOC_Os04g20390	NS	0.043
Chr4	11527797	C	T	0.5263	0.9787	0.7142	HT9414		intergenic	0.0348
Chr4	11565249	T	C	0.5	0.9416	0.6245	HT-17382	LOC_Os04g20650	downstream	0.0361
Chr4	11637081	T	A	0.5625	0.8163	0.5357	HT8592	LOC_Os04g20740	upstream	0.0469
Chr4	11694321	C	T	0.6875	0.9113	0.8468	H1500	LOC_Os04g20840	upstream	0.3525
Chr4	11704682	T	C	0.5	0.9293	0.6071	HT-49	LOC_Os04g20850	S	0.1352
Chr4	11848979	C	T	0.6	0.9542	0.7838	HT735	LOC_Os04g21080	upstream	0.015
Chr4	11855763	C	T	0.5	0.9568	0.646	HT16658	LOC_Os04g21090	downstream	0.4888
Chr4	11901723	A	G	0.5385	0.9748	0.7259	HT735	LOC_Os04g21140	S	0.0998
Chr4	11904231	A	G	0.5	0.8455	0.4886	HT8592	LOC_Os04g21140	S	0.1119
Chr4	11904628	C	T	0.4615	0.9005	0.5119	H174	LOC_Os04g21140	S	0.1532
Chr4	11936318	C	G	0.7	0.9711	0.9491	HT9414	LOC_Os04g21190	NS	0.0616
Chr4	11946003	C	T	0.6	0.9499	0.7777	HT10690	LOC_Os04g21200	S	0.1091
Chr4	11957608	T	C	0.6667	0.9867	0.924	HT735	LOC_Os04g21210	S	0.0504
Chr4	11982003	C	T	0.5	0.9034	0.5705	HT3765	LOC_Os04g21250	S	0.2761
Chr4	12043518	G	T	1	0.8564	1.2111	HT9414	LOC_Os04g21330	upstream	0.0327
Chr4	12126505	G	T	0.6364	0.9455	0.8229	HT16843	LOC_Os04g21450	downstream	0.233
Chr4	12174168	T	C	0.5625	0.9368	0.7061	H569	LOC_Os04g21520	upstream	0.2421
Chr4	12474017	G	A	0.5385	0.9976	0.7582	HM2-S55	LOC_Os04g22020	NS	0.0366
Chr4	12474062	G	A	0.5385	0.9963	0.7563	HM2-S55	LOC_Os04g22020	NS	0.0657
Chr4	12480158	C	T	0.5	0.9592	0.6494	HT8592	LOC_Os04g22030	intron	0.2667
Chr4	12851769	G	A	0.5455	0.9509	0.702	HT10690	LOC_Os04g22680	NS	0.0121
Chr4	13043813	T	C	0.6154	0.8121	0.6046	HT8592	LOC_Os04g22980	S	0.0527
Chr4	13044457	C	T	0.6	0.8252	0.6013	S117	LOC_Os04g22980	NS	0.2952
Chr4	13044650	T	G	0.5833	0.9004	0.6841	H3112	LOC_Os04g22980	S	0.0237
Chr4	13050725	C	T	0.5	0.9355	0.6159	HT5084	LOC_Os04g22990	S	0.157
Chr4	13075333	C	A	0.8333	0.9152	1.0585	HT9414	LOC_Os04g23030	downstream	0.0676
Chr4	13101633	A	G	0.6923	0.9158	0.86	HT5533	LOC_Os04g23060	downstream	0.0734
Chr4	13190060	A	T	0.5833	0.9012	0.6852	HT10690	LOC_Os04g23190	intron	0.0406
Chr4	13261839	C	G	0.6	0.8785	0.6767	HT-49	LOC_Os04g23240	NS	0.1186
Chr4	13714004	G	A	0.5	0.9774	0.6751	HT5084	LOC_Os04g23990	downstream	0.0521
Chr4	13715017	C	T	0.6	0.9396	0.7631	HT5533	LOC_Os04g23990	downstream	0.232
Chr4	13715195	A	G	0.4167	0.956	0.5271	HM2-S55	LOC_Os04g23990	downstream	0.0702
Chr4	13715575	T	A	0.5455	0.9791	0.7419	H7208	LOC_Os04g23990	downstream	0.1852
Chr4	13904660	G	T	0.8	0.9953	1.1247	HT13984	LOC_Os04g24274	intron	0.0327
Chr4	13912478	C	A	0.5833	0.9497	0.7538	HT735	LOC_Os04g24290	upstream	0.0401
Chr4	14024351	T	A	0.6	0.8673	0.6609	HT5084	LOC_Os04g24450	NS	0.02
Chr4	14099105	G	A	1	0.9718	1.3743	HM2-S55	LOC_Os04g24560	downstream	0.0431
Chr4	14119340	A	G	0.5	0.9764	0.6737	HT8549	LOC_Os04g24580	NS	0.0689
Chr4	14249974	C	T	0.5714	1	0.8081	HM2-S55	LOC_Os04g24804	intron	0.0611
Chr4	14926974	T	C	0.8125	0.9416	1.0665	HT5533	LOC_Os04g25740	upstream	0.1848
Chr4	15063971	C	T	0.5263	0.962	0.6906	HT735	LOC_Os04g25900	intron	0.1326
Chr4	15071488	C	T	0.5	0.9751	0.6719	HT5533	LOC_Os04g25900	downstream	0.2677
Chr4	15337099	C	A	0.5294	0.9237	0.6408	H1500	LOC_Os04g26300	upstream	0.4661
Chr4	15365957	A	G	0.5714	0.9648	0.7583	HT5533	LOC_Os04g26340	downstream	0.2331
Chr4	15383708	T	C	0.6	0.9706	0.807	HT735	LOC_Os04g26360	upstream	0.039
Chr4	15531816	G	A	0.6667	0.9971	0.9388	HT16843		intergenic	0.1912
Chr4	15725174	T	C	0.5385	0.9558	0.699	WP-3		intergenic	0.3137
Chr4	15913609	C	A	0.7273	0.9266	0.9248	H1500	LOC_Os04g26910	upstream	0.2865
Chr4	16021412	C	T	0.5238	0.9965	0.7358	H5524		intergenic	0.3072
Chr4	16233080	T	C	0.7869	0.9851	1.0918	HM2-S55	LOC_Os04g27440	upstream	0.4049
Chr4	16233085	G	C	0.7851	0.9861	1.0906	HM2-S55	LOC_Os04g27440	upstream	0.437
Chr4	16288010	G	T	0.6341	0.9971	0.8927	H5524	LOC_Os04g27540	upstream	0.0428
Chr4	16387113	A	T	0.7258	0.9949	1.0192	H1500	LOC_Os04g27730	intron	0.1753
Chr4	16433942	T	C	0.5	0.9883	0.6906	HT735	LOC_Os04g27810	upstream	0.3972
Chr4	16813469	A	G	0.5625	0.9535	0.7297	HT5533	LOC_Os04g28420	downstream	0.1825
Chr4	16838973	G	A	0.6	0.9941	0.8402	HT-17382	LOC_Os04g28450	upstream	0.0161
Chr4	16996911	C	T	0.5217	0.9888	0.722	HT735		intergenic	0.0823
Chr4	16996923	T	G	0.5217	0.9916	0.7259	HT735		intergenic	0.4355
Chr4	16996930	T	C	0.5	0.9909	0.6942	HT735		intergenic	0.4353
Chr4	17018618	G	A	0.7083	0.9906	0.9884	HT13984	LOC_Os04g28720	downstream	0.1298
Chr4	17088300	T	G	0.4375	0.8822	0.4521	H3112	LOC_Os04g28840	downstream	0.0943
Chr4	17147769	C	T	0.6667	0.9509	0.8734	HT16658	LOC_Os04g28920	downstream	0.0979
Chr4	17206821	C	T	0.5	0.9592	0.6494	HT8592	LOC_Os04g29040	upstream	0.1273
Chr4	17232213	C	T	0.5	0.9945	0.6993	HT8592		intergenic	0.0582
Chr4	17374853	T	C	0.5526	0.9843	0.7593	HM2-S55	LOC_Os04g29300	upstream	0.088
Chr4	17453567	T	A	0.7037	0.9809	0.9682	HM2-S55	LOC_Os04g29370	S	0.1003
Chr4	17464311	A	T	0.7368	0.9807	1.0147	HM2-S55	LOC_Os04g29380	downstream	0.4505
Chr4	17477864	C	T	0.5	0.9745	0.671	HM2-S55	LOC_Os04g29400	downstream	0.2916
Chr4	17477865	T	C	0.5	0.9772	0.6749	HM2-S55	LOC_Os04g29400	downstream	0.2913
Chr4	17524704	G	A	0.6154	0.9937	0.8614	H80	LOC_Os04g29469	NS	0.0422
Chr4	17604142	G	C	0.5	0.9872	0.689	HM2-S55	LOC_Os04g29600	upstream	0.3725
Chr4	17628761	A	G	0.55	0.9785	0.7474	HM2-S55		intergenic	0.4168
Chr4	17642355	C	T	0.5625	0.985	0.7743	HM2-S55	LOC_Os04g29640	upstream	0.31
Chr4	17646418	G	A	0.5185	0.9924	0.7225	HT13984	LOC_Os04g29650	NS	0.0645
Chr4	17651916	T	A	0.5455	0.9944	0.7635	HM2-S55	LOC_Os04g29660	intron	0.3318
Chr4	17651931	A	C	0.5652	0.9923	0.7884	HM2-S55	LOC_Os04g29660	intron	0.4042
Chr4	17652227	G	A	0.5	0.9887	0.6911	HM2-S55	LOC_Os04g29660	S	0.3298
Chr4	17652279	G	C	0.5238	0.9875	0.7231	HM2-S55	LOC_Os04g29650	upstream	0.406
Chr4	17699797	T	G	0.4	0.9146	0.4449	HT10690		intergenic	0.2608
Chr4	17868592	G	C	0.5	0.9831	0.6832	HM2-S55	LOC_Os04g29950	S	0.4968
Chr4	17875107	G	A	0.5455	0.9787	0.7413	HM2-S55	LOC_Os04g29960	NS	0.2748
Chr4	17878755	T	C	0.5	0.9756	0.6726	HM2-S55	LOC_Os04g29960	downstream	0.3225
Chr4	17879531	A	T	0.525	0.9987	0.7406	H174	LOC_Os04g29960	downstream	0.029
Chr4	17884149	T	C	0.5789	0.974	0.7819	HM2-S55	LOC_Os04g29970	downstream	0.3889
Chr4	17892984	C	T	0.5385	0.9849	0.7402	HM2-S55	LOC_Os04g29990	upstream	0.3284
Chr4	17894143	G	A	0.5	0.9836	0.6839	HM2-S55	LOC_Os04g29990	upstream	0.315
Chr4	17894159	A	G	0.5652	0.9798	0.7707	HM2-S55	LOC_Os04g29990	upstream	0.428
Chr4	17938321	G	C	0.5217	0.9849	0.7164	HM2-S55	LOC_Os04g30040	NS	0.4917
Chr4	18032743	T	C	0.6	0.9683	0.8037	HM2-S55	LOC_Os04g30210	downstream	0.2583
Chr4	18131993	G	T	0.5	0.9316	0.6104	HT8592	LOC_Os04g30380	upstream	0.0458
Chr4	18147034	G	A	0.5789	0.98	0.7904	HM2-S55	LOC_Os04g30410	upstream	0.2562
Chr4	18156472	T	C	0.5227	0.9332	0.6447	HT5533	LOC_Os04g30410	downstream	0.4003
Chr4	18157354	C	G	0.7059	0.9698	0.9556	HM2-S55		intergenic	0.2558
Chr4	18165871	G	A	0.6071	0.9488	0.7862	HM2-S55	LOC_Os04g30420	upstream	0.2581
Chr4	18187413	A	G	0.55	0.9829	0.7536	HM2-S55		intergenic	0.2584
Chr4	18195321	A	G	0.5143	0.9892	0.7121	HM2-S55	LOC_Os04g30450	upstream	0.3262
Chr4	18242502	C	T	1	0.9856	1.3938	HM2-S55		intergenic	0.3095
Chr4	18396818	C	T	0.7	0.9214	0.8788	HT5533	LOC_Os04g30770	upstream	0.0363
Chr4	18398963	C	T	0.5312	0.9727	0.7126	HM2-S55	LOC_Os04g30780	downstream	0.3372
Chr4	18399043	G	A	0.7917	0.9665	1.0723	HM2-S55	LOC_Os04g30780	downstream	0.3382
Chr4	18401323	C	T	0.6	0.9787	0.8184	HM2-S55	LOC_Os04g30780	3'-UTR	0.2573
Chr4	18405653	A	G	0.5833	0.9054	0.6911	HT8549	LOC_Os04g30780	5'-UTR	0.0122
Chr4	18615978	C	T	0.5263	0.9156	0.6249	HM2-S55	LOC_Os04g31130	upstream	0.2059
Chr4	18624578	T	A	0.5455	0.9653	0.7224	HM2-S55		intergenic	0.2576
Chr4	18629423	T	C	0.7	0.9402	0.9054	HM2-S55	LOC_Os04g31160	S	0.2696
Chr4	18633987	C	G	0.6087	0.9548	0.7969	HM2-S55	LOC_Os04g31160	upstream	0.2695
Chr4	18637978	T	G	0.8235	0.9672	1.1182	HM2-S55	LOC_Os04g31170	intron	0.2704
Chr4	18638349	A	T	0.6875	0.9738	0.9352	HM2-S55	LOC_Os04g31170	intron	0.2713
Chr4	18638586	A	G	0.6667	0.977	0.9103	HM2-S55	LOC_Os04g31170	intron	0.2688
Chr4	18639285	A	C	0.8333	0.9474	1.1041	HM2-S55	LOC_Os04g31170	intron	0.2592
Chr4	18639640	C	T	0.5	0.977	0.6746	HM2-S55	LOC_Os04g31170	intron	0.2702
Chr4	18640651	T	A	0.6667	0.9292	0.8427	HM2-S55	LOC_Os04g31170	intron	0.2714
Chr4	18640658	C	T	0.6923	0.9319	0.8828	HM2-S55	LOC_Os04g31170	intron	0.274
Chr4	18642914	C	T	0.8667	0.9147	1.1051	HM2-S55	LOC_Os04g31170	intron	0.2585
Chr4	18646679	C	T	0.6522	0.8546	0.7167	HM2-S55		intergenic	0.2627
Chr4	18646851	A	G	0.7143	0.9421	0.9283	HM2-S55		intergenic	0.2562
Chr4	18654186	A	G	0.5455	0.9806	0.744	HM2-S55	LOC_Os04g31180	upstream	0.2627
Chr4	18658888	G	A	0.5769	0.9746	0.7799	HM2-S55	LOC_Os04g31180	intron	0.2579
Chr4	18671206	T	C	0.5714	0.9711	0.7672	HM2-S55	LOC_Os04g31190	downstream	0.2586
Chr4	18694799	A	G	0.5833	0.9573	0.7645	HM2-S55	LOC_Os04g31240	upstream	0.2581
Chr4	18719137	C	T	0.5385	0.9606	0.7058	HM2-S55	LOC_Os04g31290	upstream	0.2567
Chr4	18719139	G	A	0.5	0.9602	0.6508	HM2-S55	LOC_Os04g31290	upstream	0.2575
Chr4	18720056	G	A	0.6316	0.9608	0.8378	HM2-S55	LOC_Os04g31290	upstream	0.2536
Chr4	18720080	A	G	0.5833	0.974	0.7881	HM2-S55	LOC_Os04g31290	upstream	0.2551
Chr4	18720709	C	T	0.5385	0.9829	0.7374	HM2-S55	LOC_Os04g31290	S	0.2544
Chr4	18725987	G	A	0.5455	0.9807	0.7442	HM2-S55	LOC_Os04g31300	upstream	0.2379
Chr4	18726344	T	C	0.6364	0.9803	0.8721	HM2-S55	LOC_Os04g31300	upstream	0.2183
Chr4	18733295	C	T	0.4545	0.9859	0.6228	HM2-S55	LOC_Os04g31310	intron	0.2594
Chr4	18733650	C	A	0.8571	0.9676	1.1663	HM2-S55	LOC_Os04g31310	intron	0.2597
Chr4	18770400	C	G	0.5385	0.9401	0.6768	HM2-S55	LOC_Os04g31390	upstream	0.3161
Chr4	18777823	C	T	0.6923	0.9493	0.9074	HM2-S55	LOC_Os04g31390	upstream	0.3117
Chr4	18778054	C	A	0.5	0.9806	0.6797	HM2-S55	LOC_Os04g31390	upstream	0.3234
Chr4	18789972	G	A	0.5238	0.8605	0.5435	HT16658	LOC_Os04g31410	downstream	0.1942
Chr4	18825794	C	T	0.4545	0.9624	0.5896	HM2-S55	LOC_Os04g31460	upstream	0.392
Chr4	18825838	A	G	0.5333	0.9726	0.7155	HM2-S55	LOC_Os04g31460	upstream	0.3944
Chr4	18831143	G	A	0.5385	0.9507	0.6918	HT5084	LOC_Os04g31500	upstream	0.0547
Chr4	18903166	G	A	0.5	0.9868	0.6884	HM2-S55	LOC_Os04g31610	downstream	0.2553
Chr4	18910561	G	C	0.625	0.9805	0.8563	HM2-S55		intergenic	0.494
Chr4	19007498	G	A	0.6364	0.885	0.7374	HM2-S55	LOC_Os04g31760	upstream	0.0169
Chr4	19061565	A	G	0.7222	0.9842	0.999	HM2-S55	LOC_Os04g31804	downstream	0.0506
Chr4	19101959	G	T	0.8571	0.9078	1.0817	HM2-S55		intergenic	0.1241
Chr4	19105651	G	A	0.6471	0.9305	0.8168	HM2-S55	LOC_Os04g31900	upstream	0.0863
Chr4	19173223	G	A	0.5	0.9285	0.606	HT5533	LOC_Os04g32010	upstream	0.0344
Chr4	19173231	C	T	0.5833	0.9377	0.7368	HT5533	LOC_Os04g32010	upstream	0.0287
Chr4	19202664	C	T	0.5333	0.9211	0.6426	HT735		intergenic	0.3301
Chr4	19203471	C	G	0.6	0.9421	0.7666	HM2-S55		intergenic	0.0562
Chr4	19237853	C	T	0.6364	0.8813	0.7321	HM2-S55	LOC_Os04g32080	intron	0.344
Chr4	19239698	C	T	0.7273	0.9422	0.9468	HM2-S55	LOC_Os04g32080	downstream	0.3361
Chr4	19247022	G	A	0.8182	0.8683	0.9709	HM2-S55	LOC_Os04g32090	upstream	0.3391
Chr4	19249613	G	A	0.4737	0.9567	0.6087	HM2-S55		intergenic	0.3333
Chr4	19262470	C	T	0.5	0.982	0.6817	HM2-S55		intergenic	0.3351
Chr4	19265062	C	T	0.75	0.8819	0.8936	HM2-S55	LOC_Os04g32100	upstream	0.3339
Chr4	19265096	G	A	0.5385	0.9368	0.6722	HM2-S55	LOC_Os04g32100	upstream	0.3277
Chr4	19765826	T	C	0.6	0.9804	0.8208	S117	LOC_Os04g32770	upstream	0.0537
Chr4	19934126	T	A	0.5455	0.8643	0.5795	HT9414	LOC_Os04g32970	intron	0.479
Chr4	19963664	C	T	0.7	0.9234	0.8816	HT-49		intergenic	0.1002
Chr4	20382624	C	A	0.5455	0.9963	0.7662	HT-3205	LOC_Os04g33650	intron	0.234
Chr4	20409799	G	T	0.6364	0.9813	0.8736	HT16658	LOC_Os04g33700	NS	0.0629
Chr4	20463490	C	T	0.6	0.8057	0.5737	HT10690	LOC_Os04g33780	downstream	0.0978
Chr4	20878638	C	A	0.6	0.8837	0.6841	H3112	LOC_Os04g34460	downstream	0.1563
Chr4	20887658	G	A	0.6154	0.8504	0.6587	HT9414	LOC_Os04g34500	intron	0.1799
Chr4	20906306	G	A	0.6857	0.9987	0.9679	HT-17382	LOC_Os04g34540	upstream	0.0481
Chr4	21058720	G	A	0.3333	0.9717	0.4313	H6231W	LOC_Os04g34760	upstream	0.0852
Chr4	21090595	C	T	0.6389	0.9966	0.8987	HT-659		intergenic	0.0662
Chr4	21210434	G	A	0.5714	0.8521	0.5989	HT8549	LOC_Os04g34900	downstream	0.033
Chr4	21322778	A	G	0.6	0.8821	0.6818	HE-45	LOC_Os04g35070	upstream	0.0452
Chr4	21692829	C	A	0.6667	0.9387	0.8562	HT16658	LOC_Os04g35580	S	0.2482
Chr4	21857220	C	T	0.5926	0.9959	0.8323	HT-3205	LOC_Os04g35864	3'-UTR	0.0262
Chr4	22431691	G	A	0.6667	0.9947	0.9354	HT16843	LOC_Os04g37710	upstream	0.0264
Chr4	22740054	T	A	0.5	0.9891	0.6917	HT735	LOC_Os04g38200	downstream	0.3142
Chr4	22824903	C	T	0.4848	0.9482	0.6124	HT5533	LOC_Os04g38370	downstream	0.1037
Chr4	23451134	G	A	0.6875	0.9688	0.9281	HT16658	LOC_Os04g39400	S	0.3778
Chr4	23474126	C	T	0.5517	0.9953	0.7736	H569	LOC_Os04g39430	upstream	0.0198
Chr4	23539512	C	T	0.5	0.9006	0.5665	HT-3205	LOC_Os04g39530	upstream	0.1816
Chr4	23822782	A	T	0.4545	0.9811	0.616	H174		intergenic	0.0592
Chr4	23953757	C	G	0.48	0.9393	0.593	HT9414	LOC_Os04g40290	upstream	0.4305
Chr4	23953761	T	C	0.48	0.9352	0.5872	HT9414	LOC_Os04g40290	upstream	0.4364
Chr4	24051403	C	T	0.5294	0.8121	0.483	HT-17382	LOC_Os04g40470	downstream	0.0618
Chr4	24637859	T	G	0.6	0.875	0.6718	H7208	LOC_Os04g41530	upstream	0.1004
Chr4	24739721	C	T	0.5	0.9737	0.6699	H1500	LOC_Os04g41730	upstream	0.0415
Chr4	25157459	C	T	0.6	0.9014	0.7091	HT-49		intergenic	0.0728
Chr4	25264246	C	T	0.6154	0.8344	0.6361	H569	LOC_Os04g42710	NS	0.0477
Chr4	25654389	T	C	0.5	0.9229	0.5981	HT10690	LOC_Os04g43380	upstream	0.2511
Chr4	25689901	C	T	0.5	0.9241	0.5998	H6231S	LOC_Os04g43410	intron	0.041
Chr4	25972648	C	T	0.6	0.9931	0.8388	HT-659	LOC_Os04g43850	upstream	0.0126
Chr4	26777144	T	A	0.5	0.9283	0.6057	HT8549	LOC_Os04g45300	upstream	0.1398
Chr4	26844109	A	C	0.5833	0.8363	0.5934	S61	LOC_Os04g45380	downstream	0.0801
Chr4	26847003	T	C	0.5556	0.9668	0.7388	HT8592	LOC_Os04g45390	S	0.0395
Chr4	26847004	G	A	0.5556	0.9661	0.7378	HT8592	LOC_Os04g45390	NS	0.0229
Chr4	26863405	A	G	0.5152	0.9693	0.6852	HT735	LOC_Os04g45420	intron	0.4466
Chr4	26948707	G	A	0.5625	0.9797	0.7668	HT5533	LOC_Os04g45550	S	0.4265
Chr4	26948713	G	A	0.6	0.9815	0.8224	HT5533	LOC_Os04g45550	S	0.4162
Chr4	27140449	A	G	0.5833	0.9133	0.7023	HT10690	LOC_Os04g45834	intron	0.2466
Chr4	27199365	C	T	0.7273	0.9143	0.9074	H1500	LOC_Os04g45920	upstream	0.0179
Chr4	27381945	C	G	0.5	0.9778	0.6757	HT5533		intergenic	0.134
Chr4	27386764	A	C	0.5	0.9742	0.6706	HT8592		intergenic	0.2754
Chr4	27746606	T	C	0.5	0.9414	0.6242	HT-659	LOC_Os04g46820	downstream	0.1999
Chr4	27920281	C	T	0.5	0.8961	0.5602	HT5533	LOC_Os04g47059	intron	0.0749
Chr4	28357291	G	A	0.5	0.8819	0.5401	HT16658	LOC_Os04g47790	upstream	0.0929
Chr4	28426315	C	A	0.7	0.8874	0.8307	HT8592	LOC_Os04g47870	downstream	0.4018
Chr4	28697130	T	A	0.4545	0.9053	0.5088	H6231S		intergenic	0.143
Chr4	28729179	A	G	0.6429	0.954	0.8441	HT5084	LOC_Os04g48230	downstream	0.0768
Chr4	28784293	C	T	0.5	0.891	0.553	H1500	LOC_Os04g48300	downstream	0.0222
Chr4	28807553	G	A	0.6923	0.9702	0.9369	HT9414	LOC_Os04g48320	downstream	0.478
Chr4	28810397	A	C	0.6071	0.9285	0.7575	HT8549	LOC_Os04g48320	upstream	0.3084
Chr4	28953212	C	T	0.5	0.9396	0.6217	HT8549	LOC_Os04g48580	intron	0.0266
Chr4	29022520	T	C	0.5455	0.891	0.6173	H6394	LOC_Os04g48680	intron	0.0502
Chr4	29837405	A	C	0.6	0.9479	0.7748	HT735		intergenic	0.2799
Chr4	29837446	G	A	0.6	0.9665	0.8012	HT735		intergenic	0.058
Chr4	29881474	G	T	0.5	0.9683	0.6623	HT8549	LOC_Os04g50090	downstream	0.3165
Chr4	29990187	T	C	0.5	0.9555	0.6442	HM2-S125	LOC_Os04g50670	intron	0.4196
Chr4	30040032	C	T	0.8462	0.9791	1.1672	HM2-S55		intergenic	0.3017
Chr4	30045979	C	T	0.5	0.9748	0.6715	HM2-S55	LOC_Os04g50780	downstream	0.0898
Chr4	30120549	C	T	0.5	0.9395	0.6215	HT5533	LOC_Os04g50910	upstream	0.1358
Chr4	30219682	G	T	0.6	0.9819	0.8229	HM2-S55	LOC_Os04g51040	downstream	0.1357
Chr4	30329954	C	T	0.7273	0.9733	0.9908	HM2-S55		intergenic	0.1217
Chr4	30480230	G	A	0.7	0.9708	0.9487	HM2-S55	LOC_Os04g51454	downstream	0.1643
Chr4	31398727	T	C	0.6	0.9	0.7071	WP-3	LOC_Os04g52725	5'-UTR	0.0665
Chr4	31706536	C	T	0.6667	0.9923	0.932	HT-659	LOC_Os04g53230	downstream	0.0187
Chr4	31852527	G	T	0.5	0.9116	0.5821	HT10690	LOC_Os04g53490	upstream	0.0105
Chr4	31910650	C	T	0.5263	0.8778	0.5715	HT735	LOC_Os04g53544	upstream	0.0416
Chr4	32086391	G	T	0.5	0.9036	0.5708	HT10690	LOC_Os04g53850	intron	0.0314
Chr4	32204890	G	A	0.5455	0.9432	0.6911	HT5084	LOC_Os04g54020	downstream	0.1018
Chr4	32329258	T	A	0.619	0.9084	0.7459	HM2-S55		intergenic	0.3523
Chr4	32330834	C	G	0.5758	0.9797	0.7856	HT735	LOC_Os04g54300	downstream	0.3608
Chr4	32514191	T	C	0.5333	0.9664	0.7067	HT5533	LOC_Os04g54700	NS	0.3269
Chr4	32541477	G	A	0.5135	0.9928	0.716	HT16843	LOC_Os04g54710	upstream	0.2009
Chr4	32572990	T	C	0.5	0.9837	0.6841	HT735	LOC_Os04g54780	upstream	0.1846
Chr4	32572992	G	T	0.5	0.981	0.6802	HT735	LOC_Os04g54780	upstream	0.249
Chr4	32655432	C	G	0.5789	0.9707	0.7773	HM2-S55	LOC_Os04g54890	downstream	0.3096
Chr4	33061996	C	T	0.5294	0.9054	0.6149	HT735	LOC_Os04g55555	downstream	0.4449
Chr4	33356955	C	T	0.5	0.8963	0.5605	HM2-S55		intergenic	0.2988
Chr4	33660355	G	A	0.6	0.9156	0.7292	HT13984	LOC_Os04g56460	upstream	0.2823
Chr4	33750177	T	C	0.6716	0.9931	0.94	HM2-S55		intergenic	0.0105
Chr4	33750195	T	C	0.6667	0.9954	0.9364	HM2-S55		intergenic	0.0229
Chr4	33750212	T	C	0.527	0.9874	0.7275	HM2-S55		intergenic	0.0235
Chr4	33974086	C	T	0.5	0.8946	0.558	H174	LOC_Os04g56990	intron	0.1357
Chr4	34171433	G	C	0.5455	0.8912	0.6176	HT9414	LOC_Os04g57420	downstream	0.0292
Chr4	34171434	T	A	0.5455	0.9257	0.6664	HT9414	LOC_Os04g57420	downstream	0.0233
Chr4	34465751	G	T	0.5	0.9261	0.6026	HT16658	LOC_Os04g57870	upstream	0.0489
Chr4	34552352	A	G	0.6154	0.9752	0.8352	HM2-S55	LOC_Os04g58010	intron	0.4178
Chr4	34569166	G	A	0.5	0.9176	0.5906	HM2-S55	LOC_Os04g58040	S	0.1412
Chr4	34593510	C	T	0.5909	0.9489	0.7634	HT735	LOC_Os04g58080	upstream	0.3004
Chr4	34598378	C	T	0.5385	0.9767	0.7286	HT8549	LOC_Os04g58090	NS	0.2633
Chr4	34609213	C	A	0.6	0.9747	0.8127	HM2-S55	LOC_Os04g58110	upstream	0.4463
Chr4	34647865	A	G	0.5294	0.9682	0.7037	HM2-S55	LOC_Os04g58180	upstream	0.4298
Chr4	34732190	C	T	0.8	0.9303	1.0328	HM2-S55	LOC_Os04g58350	downstream	0.4325
Chr4	34732234	C	T	0.619	0.8909	0.7211	HM2-S55	LOC_Os04g58350	downstream	0.4205
Chr4	34752106	A	T	0.6471	0.9893	0.9	H6763	LOC_Os04g58410	S	0.0629
Chr4	34844233	T	C	0.6667	0.9759	0.9088	HM2-S55	LOC_Os04g58600	downstream	0.1461
Chr4	34846943	G	A	0.5625	0.9791	0.7659	HM2-S55		intergenic	0.1459
Chr4	34849444	C	T	0.5	0.9556	0.6443	HM2-S55		intergenic	0.1486
Chr4	34858176	C	T	0.5	0.9942	0.6989	HM2-S55	LOC_Os04g58620	downstream	0.1475
Chr4	34882739	G	A	0.8182	0.9354	1.0658	HM2-S55	LOC_Os04g58640	downstream	0.125
Chr4	35143330	T	C	0.6	0.919	0.734	HT-659	LOC_Os04g59080	S	0.0302
Chr5	324272	G	C	0.5385	0.8685	0.5756	H6394	LOC_Os05g01550	NS	0.0238
Chr5	390064	A	G	0.5	0.9268	0.6036	HM2-S125	LOC_Os05g01650	S	0.0989
Chr5	499756	C	A	0.5	0.9741	0.6705	H174	LOC_Os05g01840	intron	0.0504
Chr5	531764	C	T	0.5	0.9035	0.5706	HT16327	LOC_Os05g01920	upstream	0.1224
Chr5	674521	C	T	0.5385	0.9184	0.6462	H1500	LOC_Os05g02160	upstream	0.2866
Chr5	726695	G	A	0.6	0.9674	0.8024	HT16658	LOC_Os05g02270	upstream	0.3899
Chr5	736316	C	T	0.5385	0.8028	0.4827	SZ-HH	LOC_Os05g02290	upstream	0.1443
Chr5	777049	C	G	0.5417	0.9664	0.7186	HT5084		intergenic	0.0607
Chr5	907106	G	T	0.6	0.854	0.6421	HT9414	LOC_Os05g02590	upstream	0.0207
Chr5	1032634	G	A	0.5455	0.9766	0.7384	HT5533	LOC_Os05g02850	NS	0.0356
Chr5	1071347	C	A	0.5366	0.9974	0.7552	HE-45	LOC_Os05g02920	downstream	0.0109
Chr5	1151221	C	A	0.5833	0.9018	0.686	HT16600		intergenic	0.3693
Chr5	1151222	C	T	0.5833	0.8985	0.6814	HT16600		intergenic	0.3885
Chr5	1152520	A	T	0.5333	0.8622	0.5593	H6394		intergenic	0.3348
Chr5	1152521	A	T	0.5333	0.8924	0.602	H6394		intergenic	0.0679
Chr5	1572963	G	A	0.56	0.9434	0.7119	HT5533		intergenic	0.3779
Chr5	2005432	C	G	0.7	0.9139	0.8682	HT16600	LOC_Os05g04370	upstream	0.0208
Chr5	2038140	G	A	0.5455	0.9572	0.7109	HT5533	LOC_Os05g04420	S	0.0181
Chr5	2038153	G	A	0.5455	0.9734	0.7338	HT5533	LOC_Os05g04420	NS	0.0282
Chr5	2061870	A	T	0.6875	0.8901	0.8168	HT16856	LOC_Os05g04470	5'-UTR	0.3341
Chr5	2061875	T	G	0.75	0.8683	0.8744	HT16856	LOC_Os05g04470	5'-UTR	0.3574
Chr5	2411222	A	G	0.5789	0.916	0.6999	HT735	LOC_Os05g04980	S	0.1282
Chr5	3021252	G	A	0.7222	0.9419	0.9392	WP-3	LOC_Os05g06028	downstream	0.2485
Chr5	3216792	G	A	0.625	0.8676	0.6966	S44	LOC_Os05g06280	upstream	0.0343
Chr5	3519169	T	C	0.6	0.9772	0.8163	HT16658	LOC_Os05g06740	upstream	0.0165
Chr5	3990458	C	T	0.6	0.9965	0.8436	HT5084		intergenic	0.1092
Chr5	4088561	C	T	0.5769	0.9974	0.8122	H164		intergenic	0.4963
Chr5	4320352	A	G	0.6842	0.867	0.7795	HT10690	LOC_Os05g07980	intron	0.3211
Chr5	4323221	C	T	0.4	0.9366	0.476	HT8549	LOC_Os05g07990	intron	0.1494
Chr5	4379835	A	C	0.5161	0.9843	0.7077	HT735	LOC_Os05g08050	NS	0.0286
Chr5	4379864	G	A	0.6923	0.986	0.9593	HT735	LOC_Os05g08050	NS	0.0734
Chr5	4473956	T	A	0.5385	0.9753	0.7266	HT735	LOC_Os05g08210	downstream	0.1075
Chr5	4728539	T	A	0.5385	0.8561	0.558	HT16658		intergenic	0.0284
Chr5	4761210	A	G	0.5	0.9171	0.5899	HT735	LOC_Os05g08694	NS	0.0606
Chr5	5497130	G	C	0.5714	0.9621	0.7545	HT8549	LOC_Os05g09716	downstream	0.1298
Chr5	5832759	C	T	0.5263	0.9833	0.7207	HT5533	LOC_Os05g10660	S	0.0516
Chr5	6336951	A	G	0.5676	0.9957	0.7966	H5668	LOC_Os05g11220	downstream	0.363
Chr5	7096428	G	A	0.5263	0.9752	0.7092	HT735	LOC_Os05g12350	S	0.3563
Chr5	7347219	C	T	0.5581	0.9104	0.6626	HT8592	LOC_Os05g12804	downstream	0.0341
Chr5	7362431	G	A	0.5	0.9575	0.647	HT735		intergenic	0.0541
Chr5	7394105	C	T	0.5294	0.8199	0.494	H6394		intergenic	0.0603
Chr5	7424371	G	A	0.625	0.9259	0.7791	HT5533	LOC_Os05g13370	downstream	0.0399
Chr5	8042438	G	A	0.5625	0.9737	0.7583	HT5533	LOC_Os05g14300	downstream	0.4801
Chr5	8042439	C	A	0.5806	0.9737	0.7839	HT5533	LOC_Os05g14300	downstream	0.4809
Chr5	8197317	A	G	0.6522	0.9326	0.827	HT8592	LOC_Os05g14500	intron	0.0449
Chr5	8404717	T	C	0.5238	0.9309	0.643	S117	LOC_Os05g14800	downstream	0.03
Chr5	8511937	G	A	0.5116	0.9983	0.7211	H5668	LOC_Os05g15000	upstream	0.0896
Chr5	8562124	G	A	0.4167	0.9583	0.5303	H6231W	LOC_Os05g15070	downstream	0.0498
Chr5	8743494	G	T	0.5385	0.9159	0.6426	HT16658	LOC_Os05g15470	S	0.0344
Chr5	8798993	A	G	0.5833	0.8776	0.6518	HT9414	LOC_Os05g15550	S	0.0699
Chr5	8807237	A	G	0.5	0.8754	0.5309	HT8592	LOC_Os05g15560	S	0.056
Chr5	8808554	G	T	0.625	0.9775	0.8521	HM2-S55	LOC_Os05g15560	NS	0.4545
Chr5	8824571	A	G	0.5	0.8612	0.5108	HT16327	LOC_Os05g15580	intron	0.3098
Chr5	8860598	C	T	0.6667	0.9208	0.8309	S44	LOC_Os05g15660	downstream	0.0158
Chr5	9091138	A	G	0.4545	0.9606	0.587	HT5533	LOC_Os05g16090	upstream	0.4617
Chr5	9312558	A	T	0.7692	0.9967	1.0831	HT13984	LOC_Os05g16410	intron	0.0145
Chr5	9409504	C	T	0.6	0.9761	0.8147	HT5533	LOC_Os05g16600	upstream	0.093
Chr5	9446495	G	A	0.5789	0.9933	0.8092	S56	LOC_Os05g16640	upstream	0.0186
Chr5	9489692	A	G	0.5833	0.9558	0.7624	HT8592	LOC_Os05g16700	S	0.0288
Chr5	9580289	T	C	0.5833	0.943	0.7443	HT5084	LOC_Os05g16810	upstream	0.0227
Chr5	9607251	T	C	0.5	0.9141	0.5856	HT3765	LOC_Os05g16850	upstream	0.0221
Chr5	9828393	G	C	0.5385	0.9959	0.7558	HT13984	LOC_Os05g17160	upstream	0.3381
Chr5	9919336	G	A	0.3846	0.95	0.4732	HM2-S125	LOC_Os05g17310	downstream	0.1228
Chr5	10007754	C	A	0.6552	0.9866	0.9076	HT-17382	LOC_Os05g17430	intron	0.2356
Chr5	10032645	G	A	0.5385	0.9678	0.716	S117	LOC_Os05g17460	downstream	0.0325
Chr5	10033392	C	A	0.5	0.9609	0.6518	HT-3205	LOC_Os05g17460	downstream	0.0181
Chr5	10101313	C	T	0.5	0.9394	0.6214	HM2-S55	LOC_Os05g17580	NS	0.0345
Chr5	10101777	A	G	0.55	0.9202	0.665	HT-49	LOC_Os05g17580	downstream	0.1205
Chr5	10435388	G	A	0.5	0.9589	0.649	HT735	LOC_Os05g18160	upstream	0.0696
Chr5	10479338	G	A	0.6923	0.9923	0.9682	HT13984	LOC_Os05g18210	downstream	0.051
Chr5	10940901	C	T	0.8085	0.9932	1.1338	HT5084	LOC_Os05g18830	intron	0.1418
Chr5	11076671	G	A	1	0.9977	1.411	HT-659	LOC_Os05g19080	downstream	0.0791
Chr5	11171875	G	T	0.878	0.9982	1.2391	H7208	LOC_Os05g19240	intron	0.2086
Chr5	11279051	C	T	0.6154	0.9696	0.8273	HT3765	LOC_Os05g19420	NS	0.1026
Chr5	11279075	T	C	0.5	0.9528	0.6404	HT3765	LOC_Os05g19420	NS	0.1354
Chr5	11347624	A	G	0.6	0.9266	0.7447	HT8549	LOC_Os05g19520	downstream	0.0895
Chr5	11372189	A	G	0.6154	0.9805	0.8427	HT735	LOC_Os05g19540	upstream	0.3584
Chr5	11372201	C	T	0.56	0.9825	0.7672	HT735	LOC_Os05g19540	upstream	0.3576
Chr5	11387922	A	C	0.5833	0.9559	0.7625	WP-3	LOC_Os05g19560	S	0.4217
Chr5	11486113	C	T	0.6286	0.9742	0.8525	HT5084		intergenic	0.1366
Chr5	11537318	C	T	0.6	0.9677	0.8028	HT-49	LOC_Os05g19780	S	0.4993
Chr5	11580549	T	G	0.5714	0.9497	0.7369	H174	LOC_Os05g19870	intron	0.3452
Chr5	12015753	A	G	0.8571	0.9848	1.1906	HT735	LOC_Os05g20470	upstream	0.3009
Chr5	12154364	A	T	0.6154	0.9505	0.8003	HT735	LOC_Os05g20720	downstream	0.075
Chr5	12232863	C	T	0.7273	0.9962	1.0232	HT5084	LOC_Os05g20830	NS	0.0224
Chr5	12238741	G	A	0.6765	0.9973	0.9529	HT8592	LOC_Os05g20840	splicing_site	0.0998
Chr5	12612338	C	T	0.75	0.9961	1.0551	H7208	LOC_Os05g22280	upstream	0.0168
Chr5	12695642	C	T	0.6364	0.9957	0.8939	H164		intergenic	0.0181
Chr5	12787750	G	T	0.75	0.9957	1.0546	HT16554	LOC_Os05g22520	intron	0.0299
Chr5	12944638	T	C	0.5455	0.9619	0.7176	HT16658	LOC_Os05g22810	downstream	0.0399
Chr5	12944639	T	C	0.5455	0.9843	0.7493	HT16658	LOC_Os05g22810	downstream	0.1535
Chr5	13584362	C	T	0.5604	0.985	0.7713	HT8592		intergenic	0.1337
Chr5	13676706	T	C	0.4737	0.883	0.5044	HT9414		intergenic	0.0511
Chr5	13858650	G	A	0.6	0.9972	0.8446	H6763	LOC_Os05g24040	S	0.0298
Chr5	13878978	C	T	0.6111	0.9296	0.7647	HT8592	LOC_Os05g24070	upstream	0.014
Chr5	13884069	G	C	0.5714	0.8431	0.5862	HT16856		intergenic	0.3992
Chr5	13915046	G	A	0.5	0.8846	0.5439	HT5084	LOC_Os05g24120	NS	0.3861
Chr5	13939293	T	C	0.5455	0.977	0.7389	HT5533	LOC_Os05g24160	downstream	0.0463
Chr5	13969315	C	G	0.5714	0.8821	0.6413	HT10690	LOC_Os05g24190	upstream	0.1759
Chr5	14032176	G	T	0.5	0.9405	0.623	HT735	LOC_Os05g24250	upstream	0.1801
Chr5	14219773	G	A	0.5385	0.8507	0.5504	H5668	LOC_Os05g24620	S	0.0789
Chr5	14286734	T	A	0.5909	0.8544	0.6297	HT8592	LOC_Os05g24680	S	0.4404
Chr5	14560364	T	C	0.5833	0.8512	0.6145	HT5533	LOC_Os05g25130	downstream	0.018
Chr5	14569812	A	G	0.6	0.9412	0.7654	H1500	LOC_Os05g25140	S	0.0895
Chr5	14912442	G	A	0.5455	0.8836	0.6068	HT9414		intergenic	0.4467
Chr5	14920581	T	A	0.625	0.8179	0.6264	HT5084	LOC_Os05g25660	upstream	0.0197
Chr5	14920583	A	T	0.5	0.8968	0.5612	HT5084	LOC_Os05g25660	upstream	0.0134
Chr5	14970334	G	A	0.5455	0.9262	0.6671	H5524		intergenic	0.0289
Chr5	14974175	G	A	0.5769	0.9463	0.7399	HM2-S55	LOC_Os05g25740	S	0.2908
Chr5	14974865	T	C	0.4	0.9239	0.4581	HM2-S125	LOC_Os05g25740	upstream	0.3225
Chr5	15012069	C	T	0.7692	0.9519	1.0198	HM2-S55		intergenic	0.2879
Chr5	15169926	C	T	0.6	0.9391	0.7624	HT5084	LOC_Os05g26080	S	0.1329
Chr5	15178100	G	T	0.7	0.871	0.8075	HT16658	LOC_Os05g26100	S	0.0522
Chr5	15221300	T	C	0.5	0.9435	0.6272	H1500	LOC_Os05g26160	S	0.4272
Chr5	15238168	A	C	0.4375	0.9833	0.5951	HT735	LOC_Os05g26180	S	0.2858
Chr5	15241820	A	G	0.6	0.8892	0.6918	HT-49	LOC_Os05g26190	S	0.442
Chr5	15257106	G	A	0.5	0.8783	0.535	HT8592	LOC_Os05g26220	NS	0.0891
Chr5	15262476	C	A	0.6364	0.8514	0.6899	HT5689	LOC_Os05g26230	S	0.014
Chr5	15290433	C	T	0.6667	0.8318	0.705	HT5533	LOC_Os05g26290	NS	0.3531
Chr5	15328528	A	G	0.6111	0.8424	0.6413	H6763	LOC_Os05g26350	upstream	0.2295
Chr5	15363818	C	T	0.5455	0.9458	0.6948	HT-3205	LOC_Os05g26420	S	0.114
Chr5	15429847	G	A	0.6	0.9004	0.7077	HM2-S55	LOC_Os05g26560	S	0.0304
Chr5	15432116	A	G	0.6667	0.9073	0.8118	S61	LOC_Os05g26560	upstream	0.0211
Chr5	15464041	A	T	0.5333	0.8822	0.5876	HT9414	LOC_Os05g26610	upstream	0.0326
Chr5	15464122	C	T	0.5	0.8631	0.5135	H1500	LOC_Os05g26610	upstream	0.0611
Chr5	15465344	C	T	0.6923	0.9317	0.8825	HT8592	LOC_Os05g26610	downstream	0.0383
Chr5	15502597	C	T	1	0.9979	1.4112	HT-659	LOC_Os05g26690	NS	0.0362
Chr5	15504028	T	G	0.6	0.9891	0.8331	HM2-S55	LOC_Os05g26690	upstream	0.435
Chr5	15548437	A	G	0.5714	0.8843	0.6445	WP-3	LOC_Os05g26810	S	0.0811
Chr5	15644230	C	G	0.5455	0.98	0.7432	HT9414	LOC_Os05g26940	S	0.2044
Chr5	15738666	C	T	0.5	0.985	0.6859	HT735	LOC_Os05g27060	downstream	0.0311
Chr5	15738681	A	G	0.5263	0.9592	0.6866	HT735	LOC_Os05g27060	downstream	0.1411
Chr5	15780283	C	T	0.5333	0.9134	0.6317	HT735	LOC_Os05g27110	upstream	0.0719
Chr5	15811145	C	T	0.7143	0.9096	0.8823	HT16600	LOC_Os05g27170	downstream	0.1102
Chr5	15914157	C	G	0.5455	0.914	0.6498	S117		intergenic	0.1054
Chr5	15914871	A	T	0.5556	0.9781	0.7548	HT735		intergenic	0.1479
Chr5	16180898	G	T	0.8235	1	1.1646	HT16600	LOC_Os05g27780	upstream	0.0274
Chr5	16390286	G	A	0.52	0.8988	0.5923	HT735	LOC_Os05g28050	downstream	0.2727
Chr5	16445510	C	T	0.55	0.9947	0.7703	HT16843	LOC_Os05g28120	intron	0.4765
Chr5	16449221	T	C	0.5789	0.8901	0.6633	S61	LOC_Os05g28120	intron	0.0399
Chr5	16491014	C	T	0.5429	0.9991	0.7665	HT8592		intergenic	0.3258
Chr5	16492200	G	T	0.6	0.9633	0.7966	HT5689		intergenic	0.0113
Chr5	16643790	T	A	0.5714	0.8833	0.643	HT10690	LOC_Os05g28420	upstream	0.2432
Chr5	16643818	A	T	0.5333	0.8307	0.5148	HT9414	LOC_Os05g28420	upstream	0.2463
Chr5	16647238	G	A	0.5	0.9163	0.5887	HT5533	LOC_Os05g28430	S	0.4529
Chr5	16739569	G	A	0.6	0.9249	0.7423	S56	LOC_Os05g28590	intron	0.128
Chr5	16821088	C	T	0.5167	0.9881	0.7139	H6394	LOC_Os05g28670	downstream	0.027
Chr5	17048635	C	T	0.6	0.8997	0.7067	HM2-S55	LOC_Os05g29050	downstream	0.0988
Chr5	17138699	C	G	0.625	0.9375	0.7955	HT5533	LOC_Os05g29170	downstream	0.452
Chr5	17192670	A	G	0.6364	0.8545	0.6942	HT16327	LOC_Os05g29720	downstream	0.0281
Chr5	17327958	G	A	0.7	0.9159	0.871	HT16327	LOC_Os05g29950	downstream	0.1803
Chr5	17502799	G	A	0.5833	0.8771	0.6511	HT5084	LOC_Os05g30200	NS	0.4247
Chr5	17841661	G	T	0.5455	0.9618	0.7174	H3476	LOC_Os05g30780	downstream	0.3329
Chr5	18306461	A	G	0.5	0.9614	0.6525	HT10690	LOC_Os05g31470	downstream	0.2484
Chr5	18445010	A	G	0.5926	0.9995	0.8374	HT16856	LOC_Os05g31690	upstream	0.4821
Chr5	18482092	C	A	0.5	0.9329	0.6122	HT-659	LOC_Os05g31730	upstream	0.1107
Chr5	18537860	C	T	0.5333	0.9639	0.7031	HT735	LOC_Os05g31840	S	0.1412
Chr5	18775028	C	A	0.4333	0.9892	0.5975	H6231S	LOC_Os05g32190	downstream	0.1108
Chr5	18851680	G	A	0.6471	0.8795	0.7447	HT5084	LOC_Os05g32330	upstream	0.0317
Chr5	19286375	T	C	0.5	0.9103	0.5803	HT5533	LOC_Os05g32900	downstream	0.3966
Chr5	19308198	G	T	0.5556	0.977	0.7532	HT735		intergenic	0.0381
Chr5	19308212	T	C	0.5714	0.9717	0.7681	HT735		intergenic	0.0101
Chr5	19437785	T	A	0.4091	0.9372	0.4897	HM2-S55	LOC_Os05g33140	downstream	0.1078
Chr5	19437816	G	T	0.6875	0.9271	0.8692	HM2-S55	LOC_Os05g33140	downstream	0.2619
Chr5	19437963	A	T	0.5652	0.8372	0.5691	HT5084	LOC_Os05g33140	downstream	0.0562
Chr5	19441754	G	A	0.5	0.9758	0.6729	HM2-S55		intergenic	0.0185
Chr5	19524729	T	G	0.5	0.9272	0.6042	HT735	LOC_Os05g33310	downstream	0.1446
Chr5	19779452	C	A	0.6667	0.8397	0.7162	HT8549	LOC_Os05g33620	intron	0.0826
Chr5	19861867	C	T	0.4286	0.9129	0.483	H5524	LOC_Os05g33720	upstream	0.0605
Chr5	19904205	C	T	0.5	0.878	0.5346	S117	LOC_Os05g33780	upstream	0.1156
Chr5	20351470	T	C	0.5789	0.956	0.7565	HT16658	LOC_Os05g34330	downstream	0.0413
Chr5	20351495	G	A	0.5	0.9571	0.6464	HT16658	LOC_Os05g34330	downstream	0.027
Chr5	20616477	G	A	0.5714	0.8938	0.6579	HT8592	LOC_Os05g34750	NS	0.0541
Chr5	20644279	A	T	0.5	0.9614	0.6525	H5668	LOC_Os05g34780	upstream	0.0562
Chr5	20644307	A	G	0.6	0.9559	0.7862	H5668	LOC_Os05g34780	upstream	0.0266
Chr5	20654093	T	C	0.5	0.8217	0.455	HT10690	LOC_Os05g34810	downstream	0.0362
Chr5	20843336	C	T	0.7	0.9617	0.9358	HT5084	LOC_Os05g35100	upstream	0.0798
Chr5	20859208	T	C	0.5455	0.8986	0.6281	HT-49		intergenic	0.0426
Chr5	20988020	G	C	0.5	0.992	0.6958	HT5533	LOC_Os05g35350	downstream	0.059
Chr5	21042384	G	A	0.4706	0.8705	0.4824	HT9414	LOC_Os05g35410	intron	0.0511
Chr5	21060035	C	T	0.5385	0.9048	0.6269	HM2-S125		intergenic	0.0765
Chr5	21422474	G	A	0.4545	0.99	0.6286	HM2-S55	LOC_Os05g36120	downstream	0.0312
Chr5	21466848	G	T	0.6	0.9562	0.7866	HM2-S55	LOC_Os05g36200	5'-UTR	0.1104
Chr5	21470061	G	T	0.5	0.9322	0.6112	HM2-S55	LOC_Os05g36200	downstream	0.215
Chr5	21538827	G	A	0.4706	0.8343	0.4312	S56	LOC_Os05g36390	downstream	0.4872
Chr5	22149380	A	G	0.5833	0.9009	0.6848	HT16658	LOC_Os05g37810	upstream	0.0537
Chr5	22563111	G	C	0.5	0.9732	0.6692	HT8592	LOC_Os05g38460	upstream	0.0247
Chr5	22638280	C	T	0.6	0.9353	0.757	H470	LOC_Os05g38590	downstream	0.3367
Chr5	22887776	G	A	0.6	0.961	0.7934	HT735	LOC_Os05g39020	S	0.4671
Chr5	22890335	T	C	0.5455	0.9412	0.6883	HT8592	LOC_Os05g39030	NS	0.1925
Chr5	22899710	C	T	0.3	0.9536	0.3586	HM2-S125	LOC_Os05g39040	intron	0.0117
Chr5	23130892	G	A	0.4615	0.9703	0.6107	HT5533	LOC_Os05g39430	downstream	0.0126
Chr5	23267481	A	G	0.5	0.9533	0.6411	H1500	LOC_Os05g39620	NS	0.1368
Chr5	23419496	A	T	0.5455	0.9265	0.6675	S56	LOC_Os05g39840	upstream	0.061
Chr5	23679430	G	A	0.5833	0.8679	0.6381	H174	LOC_Os05g40290	upstream	0.08
Chr5	23679444	T	C	0.4	0.8636	0.3728	HT16658	LOC_Os05g40290	upstream	0.102
Chr5	24172306	A	C	0.5	0.952	0.6392	HT5533	LOC_Os05g41250	upstream	0.0184
Chr5	24341778	G	C	0.5833	0.9375	0.7365	HT16658	LOC_Os05g41560	downstream	0.1842
Chr5	24404539	G	A	0.4545	0.9676	0.5969	HE-45	LOC_Os05g41710	downstream	0.0122
Chr5	24581772	A	T	0.6923	0.8328	0.7426	HT9414	LOC_Os05g41980	upstream	0.0338
Chr5	24966997	T	G	0.6	0.9975	0.845	HT5533	LOC_Os05g42980	upstream	0.072
Chr5	24967010	T	C	0.6	0.9889	0.8328	HT5533	LOC_Os05g42980	upstream	0.0629
Chr5	25123718	G	T	0.5	0.9624	0.6539	HT5533		intergenic	0.041
Chr5	25240350	G	A	0.5238	0.9213	0.6295	H1500	LOC_Os05g43410	NS	0.0162
Chr5	25247415	A	G	0.6	0.9363	0.7584	HT16658	LOC_Os05g43420	NS	0.0329
Chr5	25369033	T	C	0.4783	0.981	0.6495	HT735	LOC_Os05g43630	NS	0.0962
Chr5	25418086	G	A	0.6	0.8222	0.5971	HT16600	LOC_Os05g43730	NS	0.083
Chr5	25520635	T	C	0.5	0.9883	0.6906	HT735		intergenic	0.4135
Chr5	25542804	A	G	0.6	0.8685	0.6626	H7208	LOC_Os05g43910	upstream	0.0272
Chr5	25640042	T	G	0.5455	0.8906	0.6167	HT8549	LOC_Os05g44100	upstream	0.2013
Chr5	25839492	C	T	0.5	0.8581	0.5064	HT16600		intergenic	0.3977
Chr5	25878833	G	A	0.7273	0.886	0.8673	HT8592	LOC_Os05g44460	NS	0.4174
Chr5	25878836	C	T	0.7273	0.8424	0.8057	HT8592	LOC_Os05g44460	NS	0.4501
Chr5	25897915	G	A	0.6875	0.8306	0.7327	HT-49	LOC_Os05g44500	upstream	0.1096
Chr5	26072627	G	A	0.6923	0.9585	0.9204	HT5533	LOC_Os05g44860	downstream	0.458
Chr5	26072630	A	C	0.7143	0.9529	0.9436	HT5533	LOC_Os05g44860	downstream	0.4856
Chr5	26210267	C	T	0.6207	0.998	0.875	HM2-S55	LOC_Os05g45130	downstream	0.1079
Chr5	26470495	G	A	0.5128	0.9739	0.6883	HT735	LOC_Os05g45680	NS	0.3151
Chr5	26567915	T	G	0.5	0.9376	0.6189	H1500	LOC_Os05g45850	downstream	0.1076
Chr5	26724516	C	T	0.5455	0.9565	0.7099	SZ-HH	LOC_Os05g46070	upstream	0.0194
Chr5	26951989	A	T	0.5385	0.9421	0.6797	HT9414	LOC_Os05g46530	downstream	0.0228
Chr5	27003782	T	C	0.75	0.9318	0.9642	HT9414	LOC_Os05g46650	upstream	0.0502
Chr5	27238697	G	A	0.5161	0.9973	0.7261	HT16843	LOC_Os05g47550	S	0.163
Chr5	27244207	T	C	0.5161	0.998	0.727	HT8549	LOC_Os05g47550	downstream	0.1117
Chr5	27357178	C	A	0.6154	0.9165	0.7522	HT5533	LOC_Os05g47750	S	0.4478
Chr5	27357218	T	C	0.6667	0.9336	0.849	HT5533	LOC_Os05g47750	NS	0.4451
Chr5	27409890	C	T	0.9	0.845	1.0536	HT8549	LOC_Os05g47820	downstream	0.1095
Chr5	27551144	C	A	0.5333	0.947	0.6792	HT9414	LOC_Os05g48050	upstream	0.025
Chr5	27785705	G	A	0.6	0.942	0.7665	DUO	LOC_Os05g48450	downstream	0.1114
Chr5	27931286	G	C	0.6	0.8485	0.6343	H7208	LOC_Os05g48730	downstream	0.418
Chr5	28239728	T	G	0.5	0.8617	0.5115	H6394	LOC_Os05g49210	NS	0.0348
Chr5	28265402	A	C	0.7273	0.8125	0.7634	HT16600	LOC_Os05g49270	intron	0.0301
Chr5	28326655	C	T	1	0.8664	1.2253	HT8592	LOC_Os05g49390	upstream	0.0546
Chr5	28331962	C	T	0.5	0.9576	0.6471	HT5533	LOC_Os05g49410	upstream	0.1924
Chr5	29033830	C	T	0.5455	0.957	0.7106	HM2-S55	LOC_Os05g50640	upstream	0.0215
Chr5	29179661	C	T	0.5	0.8217	0.455	H1500	LOC_Os05g50860	upstream	0.1191
Chr5	29262497	G	T	0.4545	0.8904	0.4878	H1500	LOC_Os05g50990	upstream	0.0118
Chr5	29685569	G	A	0.6471	0.9781	0.8842	HT16658	LOC_Os05g51750	upstream	0.4237
Chr5	29806764	T	G	0.5833	0.9644	0.7746	HT735	LOC_Os05g51930	intron	0.122
Chr5	29829904	G	A	0.5714	0.9943	0.8	H117		intergenic	0.0154
Chr5	29833817	T	C	0.619	0.9637	0.8241	HM2-S55		intergenic	0.1686
Chr5	29833822	T	C	0.5238	0.9862	0.7212	HM2-S55		intergenic	0.1679
Chr5	29834372	T	A	0.4545	0.9641	0.592	H1500		intergenic	0.3603
Chr5	29848847	C	G	0.5455	0.9316	0.6747	HT10690		intergenic	0.0369
Chr5	29853733	T	A	0.625	0.9772	0.8516	HT5533		intergenic	0.0612
Chr5	29853741	G	C	0.625	0.9759	0.8498	HT5533		intergenic	0.052
Chr5	29886968	C	T	0.5294	0.9911	0.7361	HM2-S55	LOC_Os05g52060	intron	0.0547
Chr5	29904640	C	T	0.5	0.9195	0.5933	HT9414	LOC_Os05g52070	splicing_site	0.4516
Chr5	29905944	G	A	0.6923	0.975	0.9437	HT735	LOC_Os05g52070	NS	0.0168
Chr5	29929285	A	T	0.6	0.8945	0.6993	HT735		intergenic	0.4103
Chr5	29944773	G	A	0.8182	0.8972	1.0117	HT16856		intergenic	0.385
Chr5	29944780	G	T	0.6923	0.9021	0.8406	HT16856		intergenic	0.3468
Chr6	2220	C	T	0.5	0.9955	0.7007	HT735	LOC_Os06g01010	intron	0.4624
Chr6	22358	G	A	0.6562	0.8712	0.7459	HM2-S55	LOC_Os06g01040	intron	0.0529
Chr6	46731	C	T	0.5333	0.931	0.6566	HT8549	LOC_Os06g01060	intron	0.1392
Chr6	46744	A	T	0.5	0.9124	0.5832	HT8549	LOC_Os06g01060	intron	0.0261
Chr6	53557	T	G	0.5	0.9217	0.5964	HT8592	LOC_Os06g01070	downstream	0.03
Chr6	60326	G	A	0.5882	0.9378	0.7439	HM2-S55		intergenic	0.1513
Chr6	69942	C	G	0.5	0.8321	0.4697	HT-17382		intergenic	0.0336
Chr6	75528	T	A	0.6364	0.957	0.8392	HT735		intergenic	0.1592
Chr6	82791	A	G	0.5455	0.8877	0.6126	HT-5875		intergenic	0.4231
Chr6	85754	C	T	0.5	0.8625	0.5127	S61		intergenic	0.0218
Chr6	96810	G	A	0.5789	0.9743	0.7823	HT5533	LOC_Os06g01090	downstream	0.055
Chr6	96826	A	C	0.619	0.8912	0.7215	HT5533	LOC_Os06g01090	downstream	0.0875
Chr6	160211	G	A	0.5263	0.9904	0.7307	HT8592	LOC_Os06g01240	upstream	0.0203
Chr6	340442	T	C	0.5	0.8963	0.5605	HT735	LOC_Os06g01570	S	0.1629
Chr6	752973	C	T	0.5	0.9255	0.6017	HT16856	LOC_Os06g02270	upstream	0.441
Chr6	759887	G	T	0.5862	0.9863	0.8096	HT735	LOC_Os06g02304	S	0.4037
Chr6	759889	T	C	0.5862	0.9587	0.7706	HT735	LOC_Os06g02304	NS	0.3963
Chr6	933836	G	A	0.5714	0.9789	0.7782	HT9414	LOC_Os06g02630	NS	0.0822
Chr6	1045972	T	G	0.6	0.9656	0.7999	HM2-S55	LOC_Os06g02840	downstream	0.4361
Chr6	1054628	C	T	0.5833	0.9475	0.7507	HM2-S55	LOC_Os06g02870	intron	0.404
Chr6	1073701	T	G	0.6	0.9132	0.7258	H6231W	LOC_Os06g02910	upstream	0.033
Chr6	1231523	C	T	0.6	0.9315	0.7517	HT5533	LOC_Os06g03250	intron	0.1224
Chr6	1231577	T	G	0.6	0.8889	0.6914	HT5084	LOC_Os06g03250	intron	0.0271
Chr6	1241620	C	A	0.5667	0.8486	0.5873	HT16658	LOC_Os06g03250	NS	0.1163
Chr6	1284912	C	A	0.4	0.9532	0.4995	HM2-S125	LOC_Os06g03370	intron	0.4214
Chr6	1286750	G	A	0.7	0.8488	0.7761	H7208	LOC_Os06g03370	intron	0.034
Chr6	1306615	C	T	0.6	0.9642	0.7979	HT735	LOC_Os06g03410	NS	0.1402
Chr6	1308032	T	C	0.5455	0.9302	0.6727	HT5533	LOC_Os06g03410	S	0.0668
Chr6	2339159	G	T	0.5556	0.919	0.6712	HT8592	LOC_Os06g05200	upstream	0.2081
Chr6	2486565	C	T	0.5833	0.9051	0.6907	HT735	LOC_Os06g05500	NS	0.0448
Chr6	2631373	G	T	0.5789	0.8989	0.6757	HT8549	LOC_Os06g05790	downstream	0.0209
Chr6	2667950	G	A	0.7368	0.8059	0.7675	HT10690	LOC_Os06g05840	intron	0.4398
Chr6	2670283	A	T	0.5714	0.9722	0.7688	HT5084	LOC_Os06g05840	downstream	0.0299
Chr6	2699901	G	A	0.56	0.998	0.7891	H80	LOC_Os06g05890	upstream	0.1366
Chr6	3183386	A	G	0.5	0.9185	0.5918	HT16658	LOC_Os06g06760	upstream	0.0173
Chr6	3229485	G	A	0.5	0.9504	0.637	HT16658	LOC_Os06g06840	S	0.1254
Chr6	3424040	T	C	0.4545	0.904	0.507	HT10690	LOC_Os06g07140	downstream	0.0177
Chr6	3433711	G	C	0.5625	0.9659	0.7473	HT735	LOC_Os06g07170	S	0.2133
Chr6	3737807	A	G	0.5	0.8714	0.5252	HT8592	LOC_Os06g07720	intron	0.0219
Chr6	4053432	G	A	0.5625	0.9224	0.6858	HT10690	LOC_Os06g08350	downstream	0.0906
Chr6	4451062	G	C	0.5385	0.9795	0.7326	S61	LOC_Os06g08870	downstream	0.112
Chr6	4547472	G	A	0.5	0.9076	0.5764	HT735	LOC_Os06g09030	upstream	0.0935
Chr6	4553920	C	T	0.5	0.9668	0.6602	HT9414	LOC_Os06g09040	downstream	0.1178
Chr6	4555299	C	T	0.6154	0.8493	0.6572	HT5533	LOC_Os06g09040	downstream	0.1934
Chr6	4696485	T	C	0.6154	0.8707	0.6874	HM2-S55	LOC_Os06g09330	upstream	0.072
Chr6	4721706	A	G	0.5385	0.8968	0.6156	HT9414	LOC_Os06g09380	upstream	0.1265
Chr6	4874814	C	T	0.5	0.8895	0.5508	HT5689	LOC_Os06g09570	downstream	0.0871
Chr6	5123924	C	T	0.5385	0.9786	0.7313	H1500	LOC_Os06g10050	upstream	0.1118
Chr6	5136735	C	T	0.6	0.9941	0.8402	HT16843	LOC_Os06g10090	downstream	0.0104
Chr6	5331444	T	C	0.3333	0.9563	0.4096	H6231W	LOC_Os06g10370	upstream	0.0366
Chr6	5537581	G	T	0.7	0.9958	0.984	HT16856		intergenic	0.1301
Chr6	5716973	C	T	0.5686	0.9965	0.7992	HT5689	LOC_Os06g10930	downstream	0.0131
Chr6	6116375	G	A	0.6154	0.956	0.8081	HT16658	LOC_Os06g11530	upstream	0.092
Chr6	6436624	C	T	0.7273	0.9947	1.0211	HT16843	LOC_Os06g12020	intron	0.0324
Chr6	6493824	T	A	0.5333	0.8872	0.5947	HT8549	LOC_Os06g12140	intron	0.2759
Chr6	6502657	C	T	0.5	0.9653	0.658	HT16658	LOC_Os06g12160	downstream	0.0354
Chr6	6918752	G	C	0.4	0.9567	0.5044	HT5533	LOC_Os06g12660	downstream	0.0761
Chr6	7011687	G	A	0.7143	0.9944	1.0023	HT16334		intergenic	0.0556
Chr6	7482713	T	C	0.6	0.9594	0.7911	HT735	LOC_Os06g13560	upstream	0.2752
Chr6	7684289	G	T	0.4545	0.9474	0.5684	HT8549		intergenic	0.0305
Chr6	7760974	C	T	0.6	0.9898	0.8341	HM2-S125	LOC_Os06g13920	downstream	0.1164
Chr6	8026643	G	A	0.6087	0.9935	0.8516	HT-3205		intergenic	0.2822
Chr6	8206741	A	G	0.6	0.861	0.652	H6763	LOC_Os06g14570	S	0.0366
Chr6	8269990	C	T	0.5	0.8679	0.5203	HT16600	LOC_Os06g14690	upstream	0.3131
Chr6	8675094	A	G	0.4706	0.907	0.534	HT8549	LOC_Os06g15280	downstream	0.0652
Chr6	8688409	G	A	0.6429	0.8082	0.638	H5524	LOC_Os06g15310	intron	0.1817
Chr6	8861206	G	A	0.6	0.9018	0.7097	HT735	LOC_Os06g15640	S	0.071
Chr6	9113570	G	A	0.5294	0.9719	0.7089	HT5533	LOC_Os06g16010	downstream	0.0866
Chr6	9351429	C	T	0.6078	0.9936	0.8505	HM2-S55	LOC_Os06g16380	upstream	0.3066
Chr6	9351439	A	G	0.6	0.9937	0.8396	HM2-S55	LOC_Os06g16380	upstream	0.0422
Chr6	9792866	C	T	0.5	0.8692	0.5221	H3476	LOC_Os06g16890	S	0.4115
Chr6	9794043	T	C	0.5455	0.8721	0.5906	H3112	LOC_Os06g16890	S	0.1355
Chr6	9874785	C	T	0.5833	0.8622	0.63	HT735	LOC_Os06g17020	upstream	0.2159
Chr6	9900540	G	A	0.52	0.993	0.7255	H6231W		intergenic	0.2086
Chr6	9998025	G	C	0.5833	0.9786	0.7946	HT10690	LOC_Os06g17260	S	0.4842
Chr6	10052480	C	T	0.6154	0.9522	0.8027	HT8549		intergenic	0.2523
Chr6	10166315	C	T	0.5333	0.9016	0.615	HT5084	LOC_Os06g17520	downstream	0.2422
Chr6	10264102	T	C	0.7222	0.8667	0.8328	HT735	LOC_Os06g17680	NS	0.0191
Chr6	10264105	T	C	0.7222	0.8161	0.7613	HT735	LOC_Os06g17680	NS	0.2273
Chr6	10600457	T	C	0.5882	0.934	0.7385	HT5533	LOC_Os06g18690	upstream	0.0999
Chr6	10632767	A	G	0.6154	0.8892	0.7136	H1500	LOC_Os06g18750	downstream	0.1666
Chr6	10634301	A	G	0.5	0.925	0.601	HT16658		intergenic	0.0606
Chr6	10856183	T	A	0.7	0.8233	0.7401	HT-3205		intergenic	0.0741
Chr6	11094596	T	C	0.5	0.9283	0.6057	HT-49	LOC_Os06g19470	downstream	0.1023
Chr6	11149447	T	G	1	0.8653	1.2237	HT8592		intergenic	0.3359
Chr6	11380208	G	A	0.6154	0.8662	0.6811	HT-17382	LOC_Os06g19900	downstream	0.251
Chr6	11417825	G	A	0.55	0.9971	0.7737	HM2-S55	LOC_Os06g19940	intron	0.1464
Chr6	11417848	G	A	0.6842	0.9697	0.9248	HM2-S55	LOC_Os06g19940	intron	0.4588
Chr6	11420133	G	T	0.3333	0.8856	0.3096	H6231W	LOC_Os06g19940	intron	0.0744
Chr6	11421429	C	T	0.5238	0.9961	0.7352	H5524	LOC_Os06g19940	intron	0.0227
Chr6	11539760	C	A	0.6	0.9014	0.7091	HT8592	LOC_Os06g20120	downstream	0.0278
Chr6	11612621	G	T	0.6	0.9009	0.7084	HT-49	LOC_Os06g20230	downstream	0.1471
Chr6	11612719	G	T	0.4615	0.9377	0.5646	H174	LOC_Os06g20230	downstream	0.047
Chr6	11754148	A	C	0.8182	0.9699	1.1145	HT735	LOC_Os06g20470	downstream	0.4005
Chr6	11970006	C	T	0.5	0.9444	0.6285	H174	LOC_Os06g20760	upstream	0.0457
Chr6	12063330	C	T	0.75	0.9604	1.0047	HT5533	LOC_Os06g20879	NS	0.0663
Chr6	12063380	C	T	0.6111	0.9417	0.7818	HT735	LOC_Os06g20879	S	0.0903
Chr6	12099716	C	T	0.4545	0.9165	0.5247	HM2-S55	LOC_Os06g20930	S	0.0745
Chr6	12156133	C	T	0.6	0.9196	0.7348	HT735	LOC_Os06g21040	S	0.0168
Chr6	12250776	C	T	0.5217	0.929	0.6374	HT735	LOC_Os06g21200	NS	0.3881
Chr6	12480247	G	T	0.5	0.9066	0.575	HT-659	LOC_Os06g21630	upstream	0.0201
Chr6	12514264	C	T	0.5357	0.997	0.7534	H3476	LOC_Os06g21680	intron	0.0368
Chr6	12580842	T	C	0.5	0.9338	0.6135	HT8549	LOC_Os06g21770	downstream	0.0274
Chr6	12592721	G	A	0.7	0.9015	0.8506	HT8549	LOC_Os06g21780	downstream	0.0384
Chr6	12620608	C	T	0.5	0.9625	0.6541	HT8592	LOC_Os06g21850	upstream	0.1076
Chr6	12870492	G	A	0.6111	0.9413	0.7812	HT735	LOC_Os06g22180	intron	0.4411
Chr6	12870493	C	G	0.5238	0.959	0.6828	HT735	LOC_Os06g22180	intron	0.4631
Chr6	13034012	T	C	0.5238	0.9183	0.6252	HT5533	LOC_Os06g22420	upstream	0.4666
Chr6	13094775	C	T	0.5385	0.9594	0.7041	HT16658	LOC_Os06g22530	intron	0.1191
Chr6	13229022	C	T	0.4615	0.977	0.6201	H6231W	LOC_Os06g22740	S	0.3371
Chr6	13576244	C	T	0.5833	0.9782	0.7941	HT735	LOC_Os06g23260	intron	0.3199
Chr6	13618982	C	T	0.3636	0.84	0.2879	H6231S	LOC_Os06g23320	NS	0.0267
Chr6	13709064	T	C	0.56	0.8147	0.5299	H3112	LOC_Os06g23504	intron	0.0548
Chr6	13712668	A	G	0.7273	0.9222	0.9185	DUO	LOC_Os06g23504	intron	0.075
Chr6	13773618	C	T	0.5455	0.8372	0.5412	H5668	LOC_Os06g23610	downstream	0.4726
Chr6	13849309	A	C	0.5294	0.96	0.6921	HT8592		intergenic	0.0482
Chr6	13977236	A	T	0.52	0.9594	0.678	HT5533	LOC_Os06g23920	intron	0.13
Chr6	14031907	G	A	0.5192	0.9961	0.7287	S44	LOC_Os06g24020	upstream	0.0355
Chr6	14113223	G	A	0.5455	0.9049	0.637	HT-3205	LOC_Os06g24110	upstream	0.0164
Chr6	14138528	G	A	0.5	0.937	0.618	H1697	LOC_Os06g24160	intron	0.3941
Chr6	14336687	C	T	0.5	0.9955	0.7007	HT16334	LOC_Os06g24470	downstream	0.0199
Chr6	14341950	G	A	0.7368	0.9988	1.0403	H5524	LOC_Os06g24470	downstream	0.0507
Chr6	14439637	C	T	0.5455	0.9315	0.6746	HT5084		intergenic	0.0599
Chr6	14439841	C	A	0.4545	0.8487	0.4288	HM2-S125		intergenic	0.1347
Chr6	14458974	C	T	0.5333	0.9336	0.6603	HT8549	LOC_Os06g24620	S	0.45
Chr6	14467087	G	T	0.5	0.9514	0.6384	HM2-S55	LOC_Os06g24630	downstream	0.3022
Chr6	14473280	C	T	0.5263	0.8992	0.6017	HT5533	LOC_Os06g24650	upstream	0.3208
Chr6	14482250	G	A	0.551	0.9981	0.7765	H5524	LOC_Os06g24660	upstream	0.0658
Chr6	14550649	C	A	0.6154	0.9773	0.8382	HT5533	LOC_Os06g24770	intron	0.1772
Chr6	14550650	T	A	0.6154	0.9773	0.8382	HT5533	LOC_Os06g24770	intron	0.1799
Chr6	14550662	T	C	0.5714	0.9596	0.7509	HT5533	LOC_Os06g24770	intron	0.4357
Chr6	14557741	G	A	0.4815	0.964	0.63	HT5084	LOC_Os06g24790	intron	0.0179
Chr6	14597021	C	G	0.5	0.9439	0.6278	HT5533	LOC_Os06g24890	downstream	0.3872
Chr6	14600230	A	T	0.6087	0.9652	0.8116	HT5533	LOC_Os06g24890	downstream	0.1533
Chr6	14600257	C	A	0.6207	0.9798	0.8492	HT5533	LOC_Os06g24890	downstream	0.0802
Chr6	14760757	A	G	0.6923	0.9133	0.8564	HT9414	LOC_Os06g25230	intron	0.108
Chr6	14760777	A	T	0.6	0.9684	0.8038	HT9414	LOC_Os06g25230	intron	0.1025
Chr6	14789285	A	G	0.5238	0.9837	0.7177	HT5533		intergenic	0.4483
Chr6	14798261	G	C	0.5833	0.8188	0.5687	H6394	LOC_Os06g25280	S	0.4295
Chr6	15004863	T	A	0.5	0.9494	0.6355	HT735	LOC_Os06g25670	downstream	0.1436
Chr6	15012888	A	G	0.5	0.9939	0.6985	HM2-S55	LOC_Os06g25690	downstream	0.0243
Chr6	15092081	G	A	0.5	0.8952	0.5589	HM2-S125	LOC_Os06g25830	downstream	0.3532
Chr6	15098559	G	A	0.6364	0.9181	0.7842	HT735	LOC_Os06g25840	upstream	0.3546
Chr6	15098561	G	A	0.5833	0.9316	0.7282	HT735	LOC_Os06g25840	upstream	0.3555
Chr6	15166800	G	A	0.5455	0.8148	0.5095	S44		intergenic	0.0806
Chr6	15168645	G	A	0.6429	0.8841	0.7453	H470		intergenic	0.1443
Chr6	15276261	G	A	0.5405	0.9955	0.758	H174	LOC_Os06g26110	NS	0.0196
Chr6	15290616	C	T	0.5294	0.9957	0.7426	HT5084	LOC_Os06g26130	NS	0.0316
Chr6	15514226	G	A	0.5333	0.9426	0.673	HT8549	LOC_Os06g27400	upstream	0.0557
Chr6	15622700	T	C	0.5	0.925	0.601	HT8549	LOC_Os06g27610	NS	0.0238
Chr6	15650119	C	T	0.6316	0.9907	0.8801	H1697	LOC_Os06g27650	S	0.1518
Chr6	15806966	T	C	0.5	0.8237	0.4578	HT8549	LOC_Os06g27880	S	0.0466
Chr6	15907750	A	C	0.5385	0.9153	0.6418	H1500	LOC_Os06g28020	upstream	0.0537
Chr6	15980712	G	A	0.7	0.9073	0.8589	HT-17382	LOC_Os06g28140	S	0.0471
Chr6	16037192	T	A	0.6	0.8961	0.7016	SZ-HH	LOC_Os06g28230	downstream	0.1781
Chr6	16172288	T	A	0.5455	0.9425	0.6901	HT5533	LOC_Os06g28420	upstream	0.2842
Chr6	16172292	G	A	0.5455	0.9456	0.6945	HT5533	LOC_Os06g28420	upstream	0.3322
Chr6	16172304	C	T	0.5714	0.9141	0.6866	HT735	LOC_Os06g28420	upstream	0.2666
Chr6	16186411	C	A	0.5	0.9371	0.6182	HT16658	LOC_Os06g28450	upstream	0.0727
Chr6	16186703	T	C	0.6364	0.9297	0.8006	HM2-S55	LOC_Os06g28450	upstream	0.4577
Chr6	16186733	C	A	0.5333	0.9736	0.7169	HT735	LOC_Os06g28450	upstream	0.496
Chr6	16186734	G	A	0.5333	0.9716	0.714	HT735	LOC_Os06g28450	upstream	0.4949
Chr6	16195030	C	T	0.6296	0.9062	0.7577	HT5533	LOC_Os06g28460	upstream	0.3652
Chr6	16195032	C	T	0.6071	0.9134	0.7361	HT5533	LOC_Os06g28460	upstream	0.1231
Chr6	16495220	G	A	0.6	0.8203	0.5944	S44	LOC_Os06g28920	downstream	0.029
Chr6	16635934	C	T	0.5789	0.9619	0.7648	HT16658	LOC_Os06g29150	S	0.0321
Chr6	16639278	C	T	0.55	0.9834	0.7543	HT5533	LOC_Os06g29160	NS	0.1335
Chr6	16653442	A	T	0.5	0.9177	0.5907	HT5084	LOC_Os06g29180	downstream	0.0549
Chr6	16660492	T	C	0.5	0.9273	0.6043	H1500	LOC_Os06g29190	upstream	0.2647
Chr6	16668113	C	T	0.5	0.9564	0.6454	HT5084	LOC_Os06g29200	downstream	0.0123
Chr6	16675197	G	T	0.5455	0.9326	0.6761	H1500	LOC_Os06g29210	upstream	0.0295
Chr6	16675216	C	T	0.5455	0.9248	0.6651	H1500	LOC_Os06g29210	upstream	0.0294
Chr6	16846261	G	A	0.8182	0.9264	1.053	S44	LOC_Os06g29420	NS	0.0156
Chr6	16885524	C	T	0.5333	0.9888	0.7384	HT5533		intergenic	0.2508
Chr6	17039735	G	A	0.5385	0.9677	0.7159	HT8592	LOC_Os06g29690	downstream	0.3087
Chr6	17051410	G	A	0.5652	0.9058	0.6661	HT8549		intergenic	0.2345
Chr6	17081420	G	T	0.6	0.894	0.6986	HT5084	LOC_Os06g29740	upstream	0.3866
Chr6	17150212	C	G	1	0.9853	1.3934	HM2-S55		intergenic	0.0176
Chr6	17207393	G	A	0.7273	0.8043	0.7518	H6231W	LOC_Os06g29860	upstream	0.0372
Chr6	17209234	A	T	0.7	0.9715	0.9496	H1500	LOC_Os06g29860	downstream	0.0126
Chr6	17249013	C	T	0.5	0.918	0.5911	HM2-S55	LOC_Os06g29950	downstream	0.0504
Chr6	17262700	C	A	0.5	0.9247	0.6006	HT16658	LOC_Os06g29994	intron	0.1734
Chr6	17328850	A	G	0.5333	0.9847	0.7326	HT5533	LOC_Os06g30070	S	0.1004
Chr6	17329576	G	A	0.4857	0.9809	0.6599	HT5533	LOC_Os06g30070	splicing_site	0.45
Chr6	17329596	G	A	0.4615	0.9737	0.6155	HT5533	LOC_Os06g30070	intron	0.4763
Chr6	17331220	G	A	0.56	0.9671	0.7454	HT735	LOC_Os06g30070	NS	0.1232
Chr6	17331605	A	G	0.5	0.9837	0.6841	HM2-S55	LOC_Os06g30070	S	0.1839
Chr6	17333838	T	A	0.5455	0.9968	0.7669	HM2-S55	LOC_Os06g30080	S	0.1318
Chr6	17333912	G	A	0.5263	0.9673	0.6981	HT735	LOC_Os06g30080	NS	0.4089
Chr6	17438971	C	T	0.5652	0.9113	0.6739	HT9414	LOC_Os06g30210	downstream	0.1727
Chr6	17449045	G	A	0.6667	0.9173	0.8259	S44	LOC_Os06g30230	upstream	0.0396
Chr6	17525788	G	A	0.5	0.9008	0.5668	HT8549	LOC_Os06g30340	upstream	0.2177
Chr6	18049551	G	A	0.5385	0.927	0.6583	H164	LOC_Os06g31020	NS	0.0206
Chr6	18128475	C	A	0.5263	0.9015	0.605	HT9414	LOC_Os06g31200	upstream	0.0263
Chr6	18128476	T	A	0.5263	0.9043	0.609	HT9414	LOC_Os06g31200	upstream	0.0263
Chr6	18179900	G	A	0.5417	0.993	0.7562	HT16843	LOC_Os06g31250	NS	0.0961
Chr6	18183196	C	A	0.4	0.9255	0.4603	HT8549	LOC_Os06g31250	upstream	0.1814
Chr6	18266469	A	C	0.5	0.905	0.5728	HT16327	LOC_Os06g31390	S	0.0799
Chr6	18266892	G	A	0.5	0.9299	0.608	HT3765	LOC_Os06g31390	S	0.1517
Chr6	18377751	T	C	0.5	0.9093	0.5788	HT735		intergenic	0.1721
Chr6	18402341	C	T	0.5455	0.9441	0.6924	HT-17382	LOC_Os06g31660	upstream	0.4791
Chr6	18457110	C	T	0.5	0.9676	0.6613	H1500	LOC_Os06g31780	upstream	0.1712
Chr6	18497578	G	A	0.5455	0.9118	0.6467	HT9414	LOC_Os06g31840	S	0.0753
Chr6	18527551	G	C	0.7	0.9278	0.8878	HT735	LOC_Os06g31890	upstream	0.2326
Chr6	18541109	A	T	0.5455	0.9588	0.7132	HT8549	LOC_Os06g31910	intron	0.1939
Chr6	18647574	A	G	0.5	0.9167	0.5893	HT5533	LOC_Os06g32060	S	0.0952
Chr6	18656238	G	A	0.5833	0.8547	0.6194	WP-3	LOC_Os06g32080	S	0.1925
Chr6	18787254	C	G	0.6	0.98	0.8202	HM2-S55	LOC_Os06g32260	downstream	0.1194
Chr6	18815982	T	A	0.5294	0.9413	0.6657	HT5084	LOC_Os06g32330	upstream	0.1006
Chr6	18963351	C	T	0.7	0.8905	0.8351	HT735		intergenic	0.3427
Chr6	19088570	A	G	0.6	0.8707	0.6657	H164	LOC_Os06g32820	S	0.4206
Chr6	19374072	C	G	0.5	0.8719	0.5259	H6394	LOC_Os06g33280	S	0.1786
Chr6	19468982	T	C	0.5556	0.9043	0.6504	HT735	LOC_Os06g33430	S	0.0524
Chr6	19832139	A	C	0.7	0.9182	0.8743	HT8592	LOC_Os06g34040	upstream	0.098
Chr6	19903813	C	T	0.3	0.8503	0.2126	H6231W	LOC_Os06g34180	downstream	0.0359
Chr6	20566017	G	A	0.6667	0.8987	0.7996	HT735	LOC_Os06g35270	upstream	0.3168
Chr6	20568144	G	A	0.7	0.918	0.874	HT-49		intergenic	0.1905
Chr6	20613162	G	A	0.5	0.9762	0.6734	HT5084	LOC_Os06g35350	NS	0.4607
Chr6	20862904	G	A	0.6471	0.9206	0.8028	HT735	LOC_Os06g35740	upstream	0.4201
Chr6	21285107	G	A	0.6061	0.894	0.7072	HT5533	LOC_Os06g36320	downstream	0.2927
Chr6	21533834	C	T	0.6364	0.9935	0.8908	HT16856	LOC_Os06g36640	downstream	0.4828
Chr6	21759816	G	A	0.6111	0.9929	0.8542	HT-3205	LOC_Os06g36920	upstream	0.072
Chr6	22000412	C	T	0.6552	0.9715	0.8863	HT16334	LOC_Os06g37260	NS	0.4371
Chr6	22473674	A	G	0.5294	0.8582	0.5481	S56	LOC_Os06g38010	NS	0.0615
Chr6	22474154	G	A	0.6923	0.9676	0.9332	HT-49	LOC_Os06g38010	NS	0.0769
Chr6	22502565	A	T	0.4545	0.9438	0.5633	HM2-S55	LOC_Os06g38056	5'-UTR	0.2094
Chr6	22675650	G	A	0.5714	0.8527	0.5998	HT10690	LOC_Os06g38310	downstream	0.0505
Chr6	22755569	C	T	0.6	0.9795	0.8195	HT735	LOC_Os06g38410	S	0.3814
Chr6	22758407	G	A	0.5714	0.8962	0.6613	HT735	LOC_Os06g38410	downstream	0.2128
Chr6	22909608	T	C	0.7	0.8966	0.8437	HT5533		intergenic	0.1765
Chr6	22911513	G	C	0.5	0.9292	0.607	S61		intergenic	0.0592
Chr6	22911699	A	C	0.625	0.9488	0.8115	HT5533		intergenic	0.1302
Chr6	22911705	T	C	0.619	0.9733	0.8376	HT5533		intergenic	0.0263
Chr6	22914864	T	G	0.5833	0.935	0.733	HT8549	LOC_Os06g38609	downstream	0.467
Chr6	23057901	T	G	0.5385	0.9941	0.7532	HM2-S55	LOC_Os06g38840	downstream	0.4629
Chr6	23205913	C	G	0.7273	0.9278	0.9265	HT5533	LOC_Os06g39080	S	0.4899
Chr6	23315908	C	T	0.5217	0.9712	0.6971	HT5533	LOC_Os06g39280	downstream	0.2841
Chr6	23315911	C	T	0.5417	0.9655	0.7173	HT5533	LOC_Os06g39280	downstream	0.3638
Chr6	23327358	C	T	0.5882	0.8884	0.674	H174	LOC_Os06g39310	NS	0.1413
Chr6	23367117	A	T	0.5385	0.8774	0.5882	H6394	LOC_Os06g39370	upstream	0.0309
Chr6	23531154	A	G	0.5161	0.8727	0.5498	HT16658		intergenic	0.0384
Chr6	23625548	C	T	0.6	0.8814	0.6808	HT16658	LOC_Os06g39770	upstream	0.1676
Chr6	23713594	C	G	0.5455	0.9123	0.6474	HT16327		intergenic	0.1654
Chr6	23932426	T	A	0.6	0.8951	0.7002	HT9414	LOC_Os06g40190	downstream	0.1552
Chr6	23983898	G	T	0.5385	0.9233	0.6531	HT735	LOC_Os06g40260	S	0.0401
Chr6	23983901	G	A	0.7273	0.9074	0.8976	HT735	LOC_Os06g40260	S	0.0759
Chr6	24115219	G	A	0.5	0.9301	0.6083	H339	LOC_Os06g40480	NS	0.3703
Chr6	24147527	T	A	0.6	0.8415	0.6244	HT16327	LOC_Os06g40510	downstream	0.0874
Chr6	24164130	C	T	0.6429	0.8814	0.7415	S61	LOC_Os06g40540	upstream	0.0223
Chr6	24521771	G	A	0.5	0.9499	0.6363	HT735	LOC_Os06g41050	downstream	0.4474
Chr6	24590024	T	C	0.5714	0.8173	0.5497	HT-3205		intergenic	0.1394
Chr6	24862580	C	T	0.5	0.8872	0.5476	HT5084	LOC_Os06g41470	downstream	0.02
Chr6	25008423	T	C	0.3636	0.8144	0.2517	HM2-S125	LOC_Os06g41720	upstream	0.1089
Chr6	25118196	T	C	0.5556	0.8992	0.6432	HT5533	LOC_Os06g41880	S	0.3218
Chr6	25383116	T	A	0.3333	0.9789	0.4415	HM2-S125	LOC_Os06g42260	S	0.0497
Chr6	25452820	C	T	0.5385	0.9734	0.7239	S44	LOC_Os06g42350	S	0.1401
Chr6	25610735	G	A	0.6	0.9738	0.8115	H174	LOC_Os06g42580	upstream	0.0438
Chr6	25617655	C	T	0.5455	0.9507	0.7017	HT8549	LOC_Os06g42600	S	0.0769
Chr6	25618050	G	A	0.5455	0.9714	0.731	H1500	LOC_Os06g42600	NS	0.0841
Chr6	25989514	C	T	0.6429	0.9825	0.8844	HT5533	LOC_Os06g43240	S	0.0338
Chr6	26052095	A	G	0.5455	0.9831	0.7476	HM2-S55	LOC_Os06g43340	S	0.0927
Chr6	26119851	C	T	0.5	0.8414	0.4828	HT5084	LOC_Os06g43460	NS	0.0758
Chr6	26390956	A	T	0.5	0.9091	0.5786	HE-45	LOC_Os06g43820	intron	0.0133
Chr6	26419396	C	G	0.5625	0.9867	0.7767	HT735	LOC_Os06g43870	downstream	0.2931
Chr6	26419398	T	A	0.5625	0.9811	0.7688	HT735	LOC_Os06g43870	downstream	0.2886
Chr6	26515730	A	T	0.5	0.8996	0.5651	HM2-S55	LOC_Os06g44020	intron	0.0214
Chr6	27001988	A	G	0.6154	0.929	0.7699	HT16856	LOC_Os06g44730	NS	0.023
Chr6	27487309	G	T	0.6364	0.8582	0.6995	HT10690		intergenic	0.3995
Chr6	27722595	T	A	0.4545	0.9201	0.5298	HT10690	LOC_Os06g45810	downstream	0.0694
Chr6	28566579	C	T	0.5	0.9352	0.6155	HT10690	LOC_Os06g47130	downstream	0.016
Chr6	28617228	G	T	0.5	0.9947	0.6996	HM2-S55	LOC_Os06g47200	upstream	0.067
Chr6	28784795	A	G	0.6364	0.864	0.7077	HT5533	LOC_Os06g47544	upstream	0.4542
Chr6	29088307	A	G	0.6	0.9118	0.7238	DUO	LOC_Os06g48070	NS	0.2541
Chr6	29088312	T	C	0.6	0.9034	0.7119	DUO	LOC_Os06g48070	S	0.2256
Chr6	29625322	C	T	0.5	0.8905	0.5523	HT9414	LOC_Os06g48930	upstream	0.0977
Chr6	29834703	T	C	0.5455	0.9454	0.6942	HT10690		intergenic	0.0253
Chr6	29868596	C	T	0.7273	0.9553	0.9653	HT-49	LOC_Os06g49280	downstream	0.3916
Chr6	29868602	C	T	0.6364	0.9595	0.8427	HT-49	LOC_Os06g49280	downstream	0.0655
Chr6	29868630	C	T	0.7273	0.969	0.9847	HT-49	LOC_Os06g49280	downstream	0.4529
Chr6	30531224	C	T	0.5789	0.9529	0.7521	HT735	LOC_Os06g50420	downstream	0.0107
Chr6	30631284	T	G	0.9	0.9412	1.1896	S117	LOC_Os06g50610	upstream	0.4048
Chr6	30800994	T	G	0.5	0.8318	0.4692	HT13270	LOC_Os06g50910	3'-UTR	0.2043
Chr7	209833	G	A	0.5	0.8982	0.5631	HT16658	LOC_Os07g01330	upstream	0.0703
Chr7	695595	T	C	0.5882	0.9212	0.7204	DUO	LOC_Os07g02170	downstream	0.0602
Chr7	711994	G	A	0.6667	0.9969	0.9385	H5524	LOC_Os07g02230	NS	0.4857
Chr7	1127616	G	T	0.55	0.985	0.7566	HT5533	LOC_Os07g03015	upstream	0.1697
Chr7	1127620	C	T	0.5455	0.9819	0.7459	HT5533	LOC_Os07g03015	upstream	0.2604
Chr7	1127651	C	T	0.625	0.9691	0.8402	HT5533	LOC_Os07g03015	upstream	0.2797
Chr7	1172869	C	G	0.8182	0.9768	1.1243	HT9414	LOC_Os07g03080	NS	0.0943
Chr7	1260746	C	T	0.6429	0.9642	0.8586	H1500	LOC_Os07g03210	intron	0.0333
Chr7	1423918	G	A	0.5294	0.9331	0.6541	HT5084	LOC_Os07g03560	S	0.4404
Chr7	1460519	G	A	0.6364	0.9264	0.7959	HT9414	LOC_Os07g03630	upstream	0.0871
Chr7	1460529	C	T	0.6316	0.9432	0.8129	HT9414	LOC_Os07g03630	upstream	0.0776
Chr7	1503231	C	G	0.5217	0.9698	0.6951	HT735	LOC_Os07g03690	downstream	0.3536
Chr7	1503947	G	A	0.6522	0.987	0.904	HT16334	LOC_Os07g03700	intron	0.0463
Chr7	1650904	G	T	0.5161	0.8107	0.4622	HT8549	LOC_Os07g03930	upstream	0.1005
Chr7	2149748	C	T	0.5556	0.9939	0.7771	H1697	LOC_Os07g04850	3'-UTR	0.0171
Chr7	2489806	C	T	0.7692	0.9799	1.0594	HT735	LOC_Os07g05420	NS	0.0397
Chr7	2572938	G	A	0.5	0.9052	0.573	HT16658	LOC_Os07g05510	upstream	0.1955
Chr7	3240822	G	A	0.5714	0.9928	0.7979	H1500	LOC_Os07g06644	upstream	0.0277
Chr7	3465219	C	G	1	0.9355	1.323	HM2-S55	LOC_Os07g07020	downstream	0.1028
Chr7	3627154	G	A	0.55	0.9973	0.774	H1500	LOC_Os07g07300	intron	0.0346
Chr7	3930484	G	A	0.6	0.922	0.7382	HT-5875	LOC_Os07g07830	upstream	0.119
Chr7	3931271	T	C	0.6923	0.9527	0.9122	HT735	LOC_Os07g07830	downstream	0.0909
Chr7	3931287	T	C	0.6154	0.9502	0.7999	HT735	LOC_Os07g07830	downstream	0.0953
Chr7	3945097	A	G	0.7	0.9067	0.858	HT-49	LOC_Os07g07860	downstream	0.1322
Chr7	4095145	C	A	0.5	0.9841	0.6846	HT9414	LOC_Os07g08080	upstream	0.1345
Chr7	4362452	C	T	0.5	0.9472	0.6324	HM2-S55	LOC_Os07g08470	downstream	0.0278
Chr7	4450058	C	T	0.5333	0.8466	0.5373	S44	LOC_Os07g08630	downstream	0.014
Chr7	4601014	C	T	0.5278	0.96	0.6899	HT735		intergenic	0.2407
Chr7	4715552	A	G	0.6	0.9028	0.7111	H5668		intergenic	0.4729
Chr7	4858860	A	G	0.55	0.9062	0.6452	HT5084	LOC_Os07g09270	downstream	0.259
Chr7	5896791	G	A	0.5833	0.8884	0.6671	HM2-S55	LOC_Os07g10840	upstream	0.0738
Chr7	5896811	C	T	0.5833	0.8997	0.6831	HM2-S55	LOC_Os07g10840	upstream	0.0655
Chr7	6536448	G	A	0.7273	0.9414	0.9457	HT16658	LOC_Os07g11810	upstream	0.2985
Chr7	6728994	C	T	0.5	0.9119	0.5825	HT5533	LOC_Os07g12040	downstream	0.0125
Chr7	6919334	G	A	0.6	0.9093	0.7203	HT8549	LOC_Os07g12300	upstream	0.1744
Chr7	6919348	G	A	0.6	0.893	0.6972	HT8549	LOC_Os07g12300	upstream	0.1643
Chr7	6985169	A	C	0.4118	0.9353	0.4909	HT16658		intergenic	0.341
Chr7	7164257	G	T	0.75	0.8555	0.8563	HM2-S55	LOC_Os07g12550	intron	0.122
Chr7	7358053	C	T	0.5	0.962	0.6534	HT735	LOC_Os07g12840	upstream	0.0552
Chr7	7358059	C	T	0.5	0.9654	0.6582	HT735	LOC_Os07g12840	upstream	0.0635
Chr7	7358883	G	A	0.7	0.9426	0.9088	HT5533	LOC_Os07g12840	S	0.0214
Chr7	7361294	A	C	0.7407	0.9684	1.0028	HT735	LOC_Os07g12840	NS	0.1114
Chr7	7362114	A	G	0.5833	0.9564	0.7633	HT5533	LOC_Os07g12840	NS	0.1707
Chr7	7403959	A	G	0.5	1	0.7071	HM2-S55	LOC_Os07g12900	downstream	0.0507
Chr7	7458088	C	A	0.5833	0.8514	0.6148	H164	LOC_Os07g13010	upstream	0.0432
Chr7	7468457	A	T	0.5294	0.939	0.6624	HT16327	LOC_Os07g13010	intron	0.0532
Chr7	7490271	A	G	0.6	0.8082	0.5773	S61	LOC_Os07g13060	NS	0.0715
Chr7	7496573	C	T	0.6	0.822	0.5968	S44	LOC_Os07g13080	S	0.0268
Chr7	7529562	G	C	0.6667	0.9478	0.869	HT16658	LOC_Os07g13140	intron	0.3081
Chr7	7603896	G	C	0.5294	0.8049	0.4728	HT9414	LOC_Os07g13260	downstream	0.1301
Chr7	7603897	G	C	0.5294	0.8292	0.5071	HT9414	LOC_Os07g13260	downstream	0.1336
Chr7	7735261	C	T	0.6667	0.9633	0.891	WP-3	LOC_Os07g13500	upstream	0.4502
Chr7	7799629	A	G	0.5789	0.8568	0.6162	H7208	LOC_Os07g13600	upstream	0.2057
Chr7	7877658	C	T	0.5	0.9242	0.5999	HT16856	LOC_Os07g13728	NS	0.1112
Chr7	7883270	G	A	0.5	0.8964	0.5606	H569	LOC_Os07g13740	downstream	0.0205
Chr7	7972239	C	T	0.7955	0.9833	1.1014	HM2-S55	LOC_Os07g13940	downstream	0.0443
Chr7	7972277	T	C	0.82	0.9917	1.1479	HM2-S55	LOC_Os07g13940	downstream	0.0417
Chr7	8091588	G	A	0.6364	0.9379	0.8122	HT10690	LOC_Os07g14180	NS	0.3669
Chr7	8091594	G	A	0.6364	0.943	0.8194	HT10690	LOC_Os07g14180	NS	0.4215
Chr7	8208161	G	A	0.5455	0.9291	0.6712	HM2-S55	LOC_Os07g14380	S	0.1824
Chr7	8266888	G	A	0.5455	0.9321	0.6754	HT16658	LOC_Os07g14514	intron	0.3192
Chr7	8269598	A	G	0.5	0.9164	0.5889	HT10690	LOC_Os07g14514	intron	0.1385
Chr7	8279003	C	T	0.7	0.9977	0.9867	HM2-S55	LOC_Os07g14514	downstream	0.1576
Chr7	8307669	C	T	0.5	0.9528	0.6404	HM2-S55	LOC_Os07g14560	downstream	0.3271
Chr7	8307686	G	A	0.5556	0.8838	0.6214	HT10690	LOC_Os07g14560	downstream	0.3616
Chr7	8360633	A	G	0.5263	0.8601	0.5465	HT5533	LOC_Os07g14660	downstream	0.366
Chr7	8413374	A	T	0.5	0.8139	0.4439	HT16327		intergenic	0.0648
Chr7	8507192	A	T	0.5294	0.9509	0.6792	HT10690	LOC_Os07g14860	downstream	0.4788
Chr7	8507195	C	T	0.5625	0.9545	0.7311	HT10690	LOC_Os07g14860	downstream	0.4453
Chr7	8616682	G	A	0.6	0.9965	0.8436	H80	LOC_Os07g15030	NS	0.0177
Chr7	8659978	A	G	0.6	0.9482	0.7753	HT5533	LOC_Os07g15100	upstream	0.2398
Chr7	8677918	G	T	0.5143	0.9636	0.6759	HT735	LOC_Os07g15120	downstream	0.0232
Chr7	8677925	A	G	0.5143	0.9635	0.6757	HT735	LOC_Os07g15120	downstream	0.0231
Chr7	8683191	A	G	0.4737	0.8507	0.4588	S61	LOC_Os07g15130	downstream	0.1711
Chr7	8779819	T	G	0.5	0.9362	0.6169	HT9414		intergenic	0.0267
Chr7	9143401	C	T	0.5714	0.9185	0.6928	HT16658	LOC_Os07g15750	S	0.0674
Chr7	9145209	T	C	0.4706	0.8901	0.5101	H1500	LOC_Os07g15760	intron	0.4151
Chr7	9506705	T	A	0.6364	0.9377	0.8119	HT5533	LOC_Os07g16290	upstream	0.0417
Chr7	9512638	G	A	0.5	0.9448	0.629	HT8592	LOC_Os07g16290	downstream	0.1045
Chr7	9558024	T	G	0.5667	0.9082	0.6716	HT735	LOC_Os07g16360	intron	0.0844
Chr7	9561882	T	C	0.7143	0.8819	0.8432	HT8549	LOC_Os07g16360	downstream	0.1387
Chr7	9593538	A	G	0.5	0.9113	0.5817	HT10690	LOC_Os07g16400	intron	0.4104
Chr7	9661376	C	A	0.5882	0.8591	0.6326	HT9414	LOC_Os07g16480	S	0.3976
Chr7	9675246	G	A	0.5294	0.8376	0.519	HT8549	LOC_Os07g16500	S	0.0152
Chr7	9686282	A	C	0.5	0.8833	0.5421	H6231S	LOC_Os07g16520	intron	0.1716
Chr7	9686833	A	T	0.5714	0.9452	0.7306	HT10690	LOC_Os07g16520	S	0.1152
Chr7	9687252	T	C	0.6	0.8892	0.6918	HT16658	LOC_Os07g16520	upstream	0.4105
Chr7	9727642	T	A	0.5	0.8508	0.4961	HT8549	LOC_Os07g16590	downstream	0.4072
Chr7	9734151	C	T	0.6154	0.9756	0.8358	HT735	LOC_Os07g16590	S	0.0349
Chr7	9734169	T	C	0.625	0.9826	0.8593	HT735	LOC_Os07g16590	S	0.0598
Chr7	9795793	G	A	0.5385	0.9397	0.6763	HT8592	LOC_Os07g16690	downstream	0.0368
Chr7	9803683	G	A	0.6	0.814	0.5855	HT5084		intergenic	0.0466
Chr7	9807545	C	A	0.5	0.875	0.5303	S117		intergenic	0.4722
Chr7	9872785	A	G	0.7	0.964	0.939	HT-49	LOC_Os07g16810	NS	0.1381
Chr7	9873823	C	G	0.5	0.8937	0.5568	WP-3	LOC_Os07g16810	NS	0.0528
Chr7	9894005	G	A	0.5263	0.8778	0.5715	HT16658		intergenic	0.0615
Chr7	9944062	C	A	0.5	0.902	0.5685	HM2-S125	LOC_Os07g16910	NS	0.0462
Chr7	9945842	G	A	0.5833	0.9049	0.6904	HT735	LOC_Os07g16910	S	0.0269
Chr7	9948197	T	C	0.6364	0.9854	0.8794	H7208	LOC_Os07g16910	intron	0.0148
Chr7	9972791	G	A	0.8	0.962	1.0776	HT5533	LOC_Os07g16950	S	0.0335
Chr7	10288369	G	A	0.5455	0.9719	0.7317	S44	LOC_Os07g17420	upstream	0.0111
Chr7	10298318	C	T	0.6364	0.914	0.7784	HT9414	LOC_Os07g17440	upstream	0.0291
Chr7	10401538	C	T	0.6	0.9186	0.7334	HT735	LOC_Os07g17610	S	0.4912
Chr7	10408326	A	G	0.5	0.8905	0.5523	S44	LOC_Os07g17620	NS	0.048
Chr7	10414303	G	A	0.6667	0.9157	0.8236	HT8549	LOC_Os07g17620	upstream	0.0562
Chr7	10414309	G	A	0.5333	0.9178	0.638	HT8549	LOC_Os07g17620	upstream	0.0542
Chr7	10432949	A	G	0.6	0.9543	0.7839	H1500	LOC_Os07g17670	intron	0.052
Chr7	10470332	C	G	0.5	0.9564	0.6454	S61	LOC_Os07g17720	downstream	0.4901
Chr7	10480662	C	T	0.6923	0.9225	0.8695	HT5533	LOC_Os07g17740	upstream	0.0517
Chr7	10531077	G	A	0.52	0.9809	0.7084	HM2-S55	LOC_Os07g17800	S	0.0289
Chr7	10531083	T	C	0.5	0.9674	0.661	HM2-S55	LOC_Os07g17800	S	0.0398
Chr7	10605617	T	G	0.5	0.9372	0.6183	S61	LOC_Os07g17920	upstream	0.0641
Chr7	10861433	A	G	0.6	0.9058	0.7153	HT5533	LOC_Os07g18330	downstream	0.148
[truncated: 1,847 more rows]
